# Supplementary material for: Competition in the economic crisis: Analysis of procurement auctions
Source: Eur Econ Rev. 2015 Jan;73:35–57. doi: 10.1016/j.euroecorev.2014.10.007 (PMC4318169; doi:10.1016/j.euroecorev.2014.10.007)
Supplement: Application 2 [file mmc2.zip]

Archive with 25 entries (23 files):
- do_files/
- do_files/bid_distribution.do
- do_files/descriptives.do
- do_files/figures_1_2_3.do
- do_files/robustness_R1.do
- do_files/robustness_R2.do
- do_files/robustness_R3.do
- do_files/robustness_R4.do
- do_files/robustness_R5.do
- do_files/robustness_R6.do
- do_files/robustness_R7.do
- do_files/robustness_R8.do
- log_files/
- log_files/bid_distribution.log
- log_files/descriptives.log
- log_files/figures_1_2_3.log
- log_files/robustness_R1.log
- log_files/robustness_R2.log
- log_files/robustness_R3.log
- log_files/robustness_R4.log
- log_files/robustness_R5.log
- log_files/robustness_R6.log
- log_files/robustness_R7.log
- log_files/robustness_R8.log
- read_me.pdf
