# Supplementary material for: Competition in the economic crisis: Analysis of procurement auctions
Source: Eur Econ Rev. 2015 Jan;73:35–57. doi: 10.1016/j.euroecorev.2014.10.007 (PMC4318169; doi:10.1016/j.euroecorev.2014.10.007)
Supplement: Application 2 [file mmc2.zip › do_files/bid_distribution.do]

log using log_files/bid_distribution, text replace

version 12.0

use files/data

local expvars1 = "log_num_bids backlog backlog_others contracts_new eng_est log_emp_avg km km_avg km_others"
local expvars2 = "same_postal same_distr same_state heavy gen_contr open"
local expvars1_weg = "log_num_bids backlog backlog_others log_emp_avg km km_avg km_others"
local expvars2_weg = "same_postal same_distr same_state heavy gen_contr open"
local impvars1 = "km km_avg km_others same_postal same_distr same_state backlog backlog_others"
local impvars2 = "emp_avg"

* OUTLIERS
drop if outlier == 1

* WEIBULL ML PROGRAM
capture program drop symm
program define symm
version 12.0
 args lnf lambda rho
 local y1 "$ML_y1"
 qui replace `lnf'= ln(`rho') - ln(`lambda') + (`rho'-1)*(ln(`y1') - ln(`lambda')) - (`y1'/`lambda')^(`rho')
end

****************************************************************************************************
* WEIBULL MODEL:

regr bid_r `expvars1' `expvars2' potentials if non_imputed_ml == 1
gen in_wei = e(sample)==1
di "`c(seed)'"
ml model lf symm (bid_r = `expvars1' `expvars2' potentials) (`expvars1' `expvars2' potentials) if non_imputed_ml == 1, technique(bhhh) 	
qui ml check
qui ml search
ml maximize, difficult
est store wei_out


/* Table 6 */

estimates replay wei_out

/* Table 6 ---END--- */

predict double lambda, eq(#1)
predict double rho, eq(#2)
gen double bmu = lambda * exp(lngamma(1+1/rho))
replace bmu = . if bid_r == .

* define coefficient estimate macros:
foreach j in _cons `expvars1' `expvars2' potentials {
 forval k = 1 / 2 {
  local _b_`k'_`j' = _b[eq`k':`j']
 }
}

/* Figure 5 */

forval j = 2/17  {
 gen bbb_ex1_lambda_`j' = lambda - log_num_bids * `_b_1_log_num_bids' + log(`j') * `_b_1_log_num_bids'
 gen bbb_ex1_rho_`j'    = rho    - log_num_bids * `_b_2_log_num_bids' + log(`j') * `_b_2_log_num_bids'
 gen bbb_ex1_`j' = bbb_ex1_lambda_`j' * exp(lngamma(1+1/bbb_ex1_rho_`j'))
 drop bbb_ex1_lambda_`j' bbb_ex1_rho_`j'
}
local counter = 0
forval j = -1.8(.3)2.7 {
 local counter = `counter' + 1
 gen bbb_ex2 = `j'
 bys id : egen bbb_others_ex2_step1 = total(bbb_ex2)
 gen bbb_others_ex2 = bbb_others_ex2_step1 - bbb_ex2
 gen bbb_ex2_lambda_`counter' = lambda - backlog * `_b_1_backlog' + `j' * `_b_1_backlog' - backlog_others * `_b_1_backlog_others' + bbb_others_ex2 * `_b_1_backlog_others'
 gen bbb_ex2_rho_`counter'    = rho    - backlog * `_b_2_backlog' + `j' * `_b_2_backlog' - backlog_others * `_b_2_backlog_others' + bbb_others_ex2 * `_b_2_backlog_others'
 gen bbb_ex2_`counter' = bbb_ex2_lambda_`counter' * exp(lngamma(1+1/bbb_ex2_rho_`counter'))
 drop bbb_ex2_lambda_`counter' bbb_ex2_rho_`counter' bbb_ex2 bbb_others_ex2_step1 bbb_others_ex2
}
gsort -non_imputed_ml bid_r
count if non_imputed_ml == 1
local median_project = round(`r(N)'/2)
gen median_project_step1 = 1 if _n == `median_project'
bys id : egen median_project = max(median_project_step1)
forval j = 2 / 17 {
 quietly sum bbb_ex1_`j' if median_project == 1 & rank == 1
 local m1_`j' = `r(mean)'/10^5
}
local counter = 0
forval j = -1.8(.3)2.7 {
 local counter = `counter' + 1
 quietly sum bbb_ex2_`counter' if median_project == 1 & rank == 1
 local m2_`counter' = `r(mean)'/10^5
}
ren backlog backlog_ORIG
gen bid_backlog = .
gen bid_numbids = .
gen numbids = .
gen backlog = .
replace numbids = _n + 1 if _n <= 16
forval j = 1 / 16 {
 quietly replace bid_numbids = `m1_`=`j'+1'' if _n == `j'
 quietly replace backlog = `=(`j'+1)*0.3-2.4' if _n == `j'
 quietly replace bid_backlog = `m2_`j'' if _n == `j'
}
twoway ///
 line bid_backlog backlog, ///
  yaxis(1) xaxis(1) xlabel(-1.8(.3)2.7, nogrid) lcolor(gs0) ///
 || line bid_numbids numbids, ///
 yaxis(1) xaxis(2) xlabel(2(1)17, axis(2) nogrid) lcolor(gs8) ///
 ylabel(5.1(.1)5.9, nogrid angle(0)) yscale(range(5.1 5.95)) ///
 xtitle("Backlog, standardized values (black line)") xtitle("Number of bidders (grey line)", axis(2)) ///
 legend(off) graphregion(color(white)) ytitle("Bid, 100,000 of 2006 Euros")

drop backlog bid_backlog bid_numbids numbids bbb_ex1_* bbb_ex2_*
ren backlog_ORIG backlog

/* Figure 5 ---END--- */

* PROFITS and Markups for Weibull:
quietly {
gen double value = .
gen double profit = .
gen double probwin = .
gen double profitexante = .
forval ww = 1 / 27 {
 gen double bid_r_a = bid_r if rank == `ww'
 bys id : egen double bid_r_b = max(bid_r_a)
 gen double gdens= exp(ln(rho) - ln(lambda) + (rho-1)*(ln(bid_r_b) - ln(lambda)) - (bid_r_b/lambda)^rho)
 gen double gdistr=exp(-(bid_r_b/lambda)^rho)
 gen double divy = gdens/gdistr
 gsort id divy
 by id : gen double summy_n1 = divy if _n == 1
 forval neunzehndreizehn = 1 / 27 {
  by id : replace summy_n1 = summy_n1 + divy[_n+`neunzehndreizehn'] if divy[_n+`neunzehndreizehn'] != .
 }
 by id : egen double summy = max(summy_n1)
 replace summy = summy - divy
 replace profit = 1/summy if rank == `ww'
 bys id : egen double producty = prod(gdistr)
 replace probwin = producty / gdistr if rank == `ww'
 replace profitexante = profit * probwin if rank == `ww'
 replace value = bid_r - profit if rank == `ww'
 drop bid_r_a bid_r_b divy summy gdens gdistr producty summy_n1
}
gen double markup = (bid_r - value) / bid_r 
replace markup = 1 if markup > 1 & markup != .
replace markup = markup * 100
ren markup markup_wei
ren profit profit_wei
ren probwin probwin_wei
ren profitexante profitexante_wei
ren value value_wei
ren rho rho_wei
ren lambda lambda_wei
ren bmu bmu_wei
}

/* Table 7 */

* column (1):
ttest markup_wei if non_imputed_ml == 1, by(crisis)
* column (2):
ttest markup_wei if stimulus_sector == 1 & non_imputed_ml == 1, by(crisis)
* column (3):
mean markup_wei if stimulus_project == 1 & non_imputed_ml == 1
* column (4):
ttest markup_wei if rank == 1 & non_imputed_ml == 1, by(crisis)
* column (5):
ttest markup_wei if rank == 1 & stimulus_sector == 1 & non_imputed_ml == 1, by(crisis)
* column (6):
mean markup_wei if rank == 1 & stimulus_project == 1 & non_imputed_ml == 1

/* Table 7 ---END--- */

/* Figure 4 */

/* graph for kdensities after estimation: */
tempvar millbmu millbid
gen `millbmu' = bmu_wei / 10^6
gen `millbid' = bid_r / 10^6
count if markup_wei!=. & non_imputed_ml == 1 & bid_r != . & bmu_wei != .
local perc_largest = `r(N)'
count if markup_wei!=. & non_imputed_ml == 1 & bid_r<10^7 & bmu_wei<10^7
local perc_largest = 100-`r(N)'/`perc_largest'*100
local perc_largest = round(`perc_largest',.01)
tw /*
*/ (kdensity `millbid' if markup_wei!=. & non_imputed_ml == 1 & bid_r<10^7 & bmu_wei<10^7, lcolor(gs0)) /*
*/ (kdensity `millbmu' if markup_wei!=. & non_imputed_ml == 1 & bid_r<10^7 & bmu_wei<10^7, lcolor(gs10) /*
*/  /* note("Horizontal scale in million 2006 Euros. Black represents actual bids, grey predictions." "Largest `perc_largest' percent truncated.") */ legend(off) graphregion(color(white)) ytitle("") xtitle("") /*
*/  xmtick(1(1)10) xlabel(1(1)10, nogrid glcolor(gs15)) ylabel(, nogrid glcolor(gs15)) )

di "Horizontal scale in million 2006 Euros."
di "Black represents actual bids, grey predictions."
di "Largest `perc_largest' percent truncated."

/* Figure 4 ---END--- */

* separate Weibull for costs:

gen value_wei_ORIG = value_wei
replace value_wei = 0 if value_wei < 0
local expvars1_cost = "backlog contracts_new eng_est log_emp_avg km"
local expvars2_cost = "same_postal same_distr same_state heavy gen_contr open"
set seed 8848
regr value_wei `expvars1_cost' `expvars2_cost' if value_wei > 0 & in_wei == 1
gen in_cost = e(sample)
di "`c(seed)'"
ml model lf symm (value_wei = `expvars1_cost' `expvars2_cost') (`expvars1_cost' `expvars2_cost') if in_cost == 1, technique(bhhh) 	
qui ml check
qui ml search
ml maximize, difficult
est store wei_cost_`jkl'
* define coefficient estimate macros:
foreach j in _cons `expvars1_cost' `expvars2_cost' {
 forval k = 1 / 2 {
  local _bc_`k'_`j' = _b[eq`k':`j']
 }
}
predict double lambda_cost, eq(#1)
predict double rho_cost, eq(#2)
gen double cmu = lambda_cost * exp(lngamma(1+1/rho_cost))
replace cmu = . if bid_r == .
replace cmu = 0 if cmu < 0
replace cmu = . if in_wei != 1

/* COUNTERFACTUAL : */

* 1
ren backlog backlog_ORIG
gen backlog = backlog_ORIG + 1
ren backlog_others backlog_others_ORIG
bys id : egen backlog_others = total(backlog)
replace backlog_others = backlog_others - backlog
ren contracts_new contracts_new_ORIG
gen contracts_new = contracts_new_ORIG * 1.05
drop log_num_bids
gen log_num_bids = log(num_bids - 1)
* calc bid adjusted
gen lambda_test = `_b_1__cons'
foreach j in `expvars1' `expvars2' potentials {
 replace lambda_test = lambda_test + `j' * `_b_1_`j''
}
gen rho_test = `_b_2__cons'
foreach j in `expvars1' `expvars2' potentials {
 replace rho_test = rho_test + `j' * `_b_2_`j''
}
gen bmu_test = lambda_test * exp(lngamma(1+1/rho_test))
drop lambda_test rho_test log_num_bids backlog_others
* calc cost adjusted
gen lambda_c_test = `_bc_1__cons'
foreach j in `expvars1_cost' `expvars2_cost' {
 replace lambda_c_test = lambda_c_test + `j' * `_bc_1_`j''
}
gen rho_c_test = `_bc_2__cons'
foreach j in `expvars1_cost' `expvars2_cost' {
 replace rho_c_test = rho_c_test + `j' * `_bc_2_`j''
}
gen cmu_test = lambda_c_test * exp(lngamma(1+1/rho_c_test))
* gen lerner
gen mu_1_exper = (bid_r - bmu_wei + bmu_test - (value_wei - cmu + cmu_test)) / (bid_r - bmu_wei + bmu_test)
drop bmu_test cmu_test lambda_c_test rho_c_test backlog contracts_new
replace mu_1_exper = 1 if mu_1_exper > 1 & mu_1_exper != .
replace mu_1_exper = 0 if mu_1_exper < 0
replace mu_1_exper = mu_1_exper * 100
ren backlog_ORIG backlog
ren backlog_others_ORIG backlog_others
ren contracts_new_ORIG contracts_new
gen log_num_bids = log(num_bids)

* 2
ren backlog backlog_ORIG
gen backlog = backlog_ORIG - 1
ren backlog_others backlog_others_ORIG
bys id : egen backlog_others = total(backlog)
replace backlog_others = backlog_others - backlog
ren contracts_new contracts_new_ORIG
gen contracts_new = contracts_new_ORIG / 1.05
drop log_num_bids
gen log_num_bids = log(num_bids + 1)
* calc bid adjusted
gen lambda_test = `_b_1__cons'
foreach j in `expvars1' `expvars2' potentials {
 replace lambda_test = lambda_test + `j' * `_b_1_`j''
}
gen rho_test = `_b_2__cons'
foreach j in `expvars1' `expvars2' potentials {
 replace rho_test = rho_test + `j' * `_b_2_`j''
}
gen bmu_test = lambda_test * exp(lngamma(1+1/rho_test))
drop lambda_test rho_test log_num_bids backlog_others
* calc cost adjusted
gen lambda_c_test = `_bc_1__cons'
foreach j in `expvars1_cost' `expvars2_cost' {
 replace lambda_c_test = lambda_c_test + `j' * `_bc_1_`j''
}
gen rho_c_test = `_bc_2__cons'
foreach j in `expvars1_cost' `expvars2_cost' {
 replace rho_c_test = rho_c_test + `j' * `_bc_2_`j''
}
gen cmu_test = lambda_c_test * exp(lngamma(1+1/rho_c_test))
* gen lerner
gen mu_2_exper = (bid_r - bmu_wei + bmu_test - (value_wei - cmu + cmu_test)) / (bid_r - bmu_wei + bmu_test)
drop bmu_test cmu_test lambda_c_test rho_c_test backlog contracts_new
replace mu_2_exper = 1 if mu_2_exper > 1 & mu_2_exper != .
replace mu_2_exper = 0 if mu_2_exper < 0
replace mu_2_exper = mu_2_exper * 100
ren backlog_ORIG backlog
ren backlog_others_ORIG backlog_others
ren contracts_new_ORIG contracts_new
gen log_num_bids = log(num_bids)

* 3
ren backlog backlog_ORIG
ren backlog_others backlog_others_ORIG
ren contracts_new contracts_new_ORIG
gen contracts_new = contracts_new_ORIG / 1.025
drop log_num_bids
gen log_num_bids = log(num_bids + 1/3)
* use bid_r for backlog calculation; always available;
sum bid_r if stimulus_project == 1 & rank==1 & outlier==0
local stim_in_data = `r(mean)'*`r(N)'
local stim_to_allocate = 363.3*10^6-`stim_in_data'
* 2009: rnd allocation of stimulus projects, mean as in mean bid of 2009;
set seed 4711
gen stim_rnd = 0
gsort -date
count if yofd(date) == 2009
local lines_used = `r(N)'
local stim_left = `stim_to_allocate'
while `stim_left' > 0 {
 local stim_draw = runiform() * 2 * 2.76*10^6
 local runiform_helper = runiform()
 if `stim_left' >= `stim_draw' {
  quietly replace stim_rnd = stim_rnd + `stim_draw' if _n == round(`lines_used' * `runiform_helper')
  local stim_left = `stim_left' - `stim_draw'
 }
 else {
  quietly replace stim_rnd = stim_rnd + `stim_left' if _n == round(`lines_used' * `runiform_helper')
  local stim_left = 0
 }
}
replace stim_rnd = stim_rnd + bid_r if stimulus_project == 1 & rank == 1
gen delta_backlog_step1 = stim_rnd / backlog_sd
sort bidder date id
by bidder : gen delta_backlog = sum(delta_backlog_step1)
gen backlog = backlog_ORIG - delta_backlog
replace backlog = -2 if backlog < -2
bys id : egen backlog_others = total(backlog)
replace backlog_others = backlog_others - backlog
* calc bid adjusted
gen lambda_test = `_b_1__cons'
foreach j in `expvars1' `expvars2' potentials {
 replace lambda_test = lambda_test + `j' * `_b_1_`j''
}
gen rho_test = `_b_2__cons'
foreach j in `expvars1' `expvars2' potentials {
 replace rho_test = rho_test + `j' * `_b_2_`j''
}
gen bmu_test = lambda_test * exp(lngamma(1+1/rho_test))
drop lambda_test rho_test log_num_bids backlog_others
* calc cost adjusted
gen lambda_c_test = `_bc_1__cons'
foreach j in `expvars1_cost' `expvars2_cost' {
 replace lambda_c_test = lambda_c_test + `j' * `_bc_1_`j''
}
gen rho_c_test = `_bc_2__cons'
foreach j in `expvars1_cost' `expvars2_cost' {
 replace rho_c_test = rho_c_test + `j' * `_bc_2_`j''
}
gen cmu_test = lambda_c_test * exp(lngamma(1+1/rho_c_test))
* gen lerner
gen mu_3_exper = (bid_r - bmu_wei + bmu_test - (value_wei - cmu + cmu_test)) / (bid_r - bmu_wei + bmu_test)
gen mu_3_exper_ORIG = mu_3_exper
drop bmu_test cmu_test lambda_c_test rho_c_test backlog contracts_new
replace mu_3_exper = 1 if mu_3_exper > 1 & mu_3_exper != .
replace mu_3_exper = 0 if mu_3_exper < 0
replace mu_3_exper = mu_3_exper * 100
ren backlog_ORIG backlog
ren backlog_others_ORIG backlog_others
ren contracts_new_ORIG contracts_new
gen log_num_bids = log(num_bids)
drop stim_rnd delta_backlog_step1 delta_backlog

/* Table 9 */

ttest markup_wei if non_imputed_ml== 1, by(crisis)
ttest markup_wei if non_imputed_ml== 1 & rank==1, by(crisis)
ttest markup_wei == mu_1_exper if crisis == 1
ttest markup_wei == mu_1_exper if crisis == 1 & rank==1
ttest markup_wei == mu_2_exper if crisis == 0
ttest markup_wei == mu_2_exper if crisis == 0 & rank==1
ttest markup_wei == mu_3_exper if crisis == 1
ttest markup_wei == mu_3_exper if crisis == 1 & rank==1

/* Table 9 --- END --- */

/* Figure 6, Figure 7 */

* pre-post mean markups:
* * varying start of crisis

gen month = mofd(date)

foreach sample in "wei" "rk1" {
 if "`sample'" == "wei" {
  local if = "if in_wei == 1"
 }
 if "`sample'" == "rk1" {
  local if = "if in_wei == 1 & rank == 1"
 }
 di _dup(155) "*" " " %tm `j'
 forval j = `=monthly("apr2006","MY")' / `=monthly("sep2009","MY")' {
  gen pre = (month<`j')
  ttest markup_wei `if', by(pre)
  local s_p = ( ((`r(N_1)'-1)*`r(sd_1)'^2 + (`r(N_2)'-1)*`r(sd_2)'^2) / (`r(N_1)'+`r(N_2)'-2) )^(1/2)
  local t = (`r(mu_1)' - `r(mu_2)') / (`s_p' * (1/`r(N_1)' + 1/`r(N_2)')^(1/2))
  local ci_ll_`sample'_`j' = (`r(mu_1)' - `r(mu_2)') - invttail(`r(df_t)',.025) * (`s_p' * (1/`r(N_1)' + 1/`r(N_2)')^(1/2))
  local ci_ul_`sample'_`j' = (`r(mu_1)' - `r(mu_2)') + invttail(`r(df_t)',.025) * (`s_p' * (1/`r(N_1)' + 1/`r(N_2)')^(1/2))
  local diff_`sample'_`j' = `r(mu_1)' - `r(mu_2)'
  drop pre
 }
}
quietly {
keep month
duplicates drop
foreach sample in "wei" "rk1" {
 gen ci_ll_`sample' = .
 gen ci_ul_`sample' = .
 gen diff_`sample' = .
 forval j = `=monthly("apr2006","MY")' / `=monthly("sep2009","MY")' {
  replace diff_`sample' = `diff_`sample'_`j'' if month == `j'
  replace ci_ll_`sample' = `ci_ll_`sample'_`j'' if month == `j'
  replace ci_ul_`sample' = `ci_ul_`sample'_`j'' if month == `j'
 }
}
drop if diff_wei == .
sort month
}

local nogrid = "xlabel(, nogrid) ylabel(, nogrid)"
foreach sample in "wei" "rk1" {
 if "`sample'" == "wei" {
  local ytitle = "Markup difference, all bids"
  local ylabel = ""
  local minarea = -3
  local maxarea = 2.2
 }
 if "`sample'" == "rk1" {
  local ytitle = "Markup difference, winning bids"
  local ylabel = "-8(2)6"
  local minarea = -8
  local maxarea = 6
 }
 twoway ///
  (scatteri `minarea' `=m(2008m4)' `minarea' `=m(2008q10)', bcolor(gs15) recast(area) ) ///
  (scatteri `maxarea' `=m(2008m4)' `maxarea' `=m(2008q10)', bcolor(gs15) recast(area) ) ///
  (scatteri 0 `=m(2008m3)' 0 `=m(2008q11)', bcolor(gs0) col(gs0) recast(line) fcolor(gs0) lcolor(gs0) ) ///
  (line ci_ul_`sample' month, lcolor(gs8) lpattern(dot) lwidth(medium) yline(0, lcolor(gs0)) ) ///
  (line ci_ll_`sample' month, lcolor(gs8) lpattern(dot) lwidth(medium) ) ///
  (line diff_`sample' month ///
  , lcolor(gs0) xmtick(`=monthly("apr2006","MY")'(1)`=monthly("sep2009","MY")') ///
   xlabel(`=monthly("apr2006","MY")'(3)`=monthly("sep2009","MY")', grid angle(45) /* labsize(vsmall) */ glcolor(gs15)) name(`sample'2, replace) xtitle("") ///
   xlabel(, format(%tm)) ytitle("`ytitle'") /* title("`k' (Lerner pot. bid. `lerner')") */ legend(off) /* subtitle("t-val grey, right scale")*/ ///
   ylabel(`ylabel', glcolor(gs15)) graphregion(color(white)) `nogrid' )
}

di "Difference of mean markups before and after a specific month (black line)."
di "Dotted lines mark the upper and lower limit of the 95% confidence interval of a t-test."

/* Figure 6, Figure 7 --- END --- */

log close
