# Supplementary material for: Competition in the economic crisis: Analysis of procurement auctions
Source: Eur Econ Rev. 2015 Jan;73:35–57. doi: 10.1016/j.euroecorev.2014.10.007 (PMC4318169; doi:10.1016/j.euroecorev.2014.10.007)
Supplement: Application 2 [file mmc2.zip › do_files/descriptives.do]

log using log_files/descriptives, text replace

version 12.0

/* Money left on the table descriptives; sample includes all auctions that are in Weibull-sample; Weibull-sample excludes some rk1 & rk2 due to missing covariates; */

use files/data
* outliers excluded from main data set, as defined in article
drop if outlier == 1
* engineer estimate missing not in main data set
drop if eng_est == .
* projects with all bidders' covariates missing not in main data set
bys id : egen all_miss = max(non_imputed_ml)
drop if all_miss == 0

/* Table 5 */
gen r2 =  bid_r if rank==2
bys id : egen rank2 = max(r2)
ren bid_r rank1
replace num_bids = 10 if num_bids > 10
gen r1_s_s = (rank1-eng_est)/eng_est
gen mlott = (rank2-rank1)/rank1
table num_bids if rank == 1, c(m eng_est m rank1 m r1_s_s m mlott freq)
sum eng_est rank1 r1_s_s mlott if rank == 1
table num_bids if stimulus_sector == 0 & rank == 1, c(m eng_est m rank1 m r1_s_s m mlott freq)
sum eng_est rank1 r1_s_s mlott if stimulus_sector == 0 & rank == 1
table num_bids if stimulus_sector == 1 & rank == 1 & stimulus_project == 0, c(m eng_est m rank1 m r1_s_s m mlott freq)
sum eng_est rank1 r1_s_s mlott if stimulus_sector == 1 & rank == 1 & stimulus_project == 0
table num_bids if stimulus_project == 1 & rank == 1, c(m eng_est m rank1 m r1_s_s m mlott freq)
sum eng_est rank1 r1_s_s mlott if stimulus_project == 1 & rank == 1
/* Table 5 --- END --- */

/* Summary statistics */

use files/data, clear
drop if outlier == 1
* projects with all bidders' covariates missing not in main data set
bys id : egen all_miss = max(non_imputed_ml)
drop if all_miss == 0

/* Table 4 */
* auctions:
bys id : egen auction_in_wei = max(non_imputed_ml)
gen year = yofd(date)
tab year constr_type if rank==1 & auction_in_wei==1
table year if rank==1 & auction_in_wei==1, c(m bid_r sd bid_r m eng_est sd eng_est) format(%15.0f)
gen month = mofd(date)
bys month : gen n_month = _n
table year if n_month == 1, c(m contracts_new sd contracts_new n contracts_new)
* competition:
table year if rank==1 & auction_in_wei==1, c(m num_bids sd num_bids)
table year if rank==1 & auction_in_wei==1, c(m potentials sd potentials m potentials_def2 sd potentials_def2)
* firms:
keep if non_imputed_ml == 1
sort bidder year /*group*/		/* if not sorting on group, once you get the group avg., next the firm only */
by bidder year : gen n = _n
tab year foreign if n==1
table year if n==1 & bidder != 1199, c(m emp_avg sd emp_avg p50 emp_avg)
table year if n==1 & bidder != 1199, c(m totassts_avg sd totassts_avg p50 totassts_avg)
* bids:
tab year
table year, c(m bid_r sd bid_r m km sd km)
table year, c(m same_distr sd same_distr m same_state sd same_state)
table year, c(m same_postal sd same_postal m backlog sd backlog)
/* Table 4 --- END --- */

* Descriptive Placebo regressions:
use files/data, clear
gen month = mofd(date)
gen crisis1 = month >= mofd(date("01.08.2008","DMY"))
gen crisis2 = month >= mofd(date("01.12.2008","DMY"))
gen crisis3 = month >= mofd(date("01.04.2008","DMY"))
gen crisis4 = month >= mofd(date("01.04.2009","DMY"))
sort date
egen time = group(date)
gen tcrisis=time*crisis
gen tcrisis1=time*crisis1
gen tcrisis2=time*crisis2
gen tcrisis3=time*crisis3
gen tcrisis4=time*crisis4
qui reg num_bids crisis time if rank==1
est store A1
qui reg num_bids crisis crisis1 time if rank==1
est store A2
qui reg num_bids crisis crisis2 time if rank==1
est store A3
qui reg num_bids crisis crisis3 time if rank==1
est store A4
qui reg num_bids crisis crisis4 time if rank==1
est store A5
qui reg backlog crisis time
est store B1
qui reg backlog crisis crisis1 time
est store B2
qui reg backlog crisis crisis2 time
est store B3
qui reg backlog crisis crisis3 time
est store B4
qui reg backlog crisis crisis4 time
est store B5
/* Table 2 */
est table A1 A2 A3 A4 A5, keep(_cons crisis crisis1 crisis2 crisis3 crisis4 time) b(%9.4f) star stats(N r2_a)
est table B1 B2 B3 B4 B5, keep(_cons crisis crisis1 crisis2 crisis3 crisis4 time) b(%9.4f) star stats(N r2_a)
/* Table 2 --- END --- */

log close
