# Supplementary material for: Competition in the economic crisis: Analysis of procurement auctions
Source: Eur Econ Rev. 2015 Jan;73:35–57. doi: 10.1016/j.euroecorev.2014.10.007 (PMC4318169; doi:10.1016/j.euroecorev.2014.10.007)
Supplement: Application 2 [file mmc2.zip › do_files/figures_1_2_3.do]

log using log_files/figures_1_2_3, text replace

version 12.0

/* Figure 1 */

input year build heavy prep
1999 5.85 3.50 .36
2000 6.1 3.56 .39
2001 5.86 3.51 .4
2002 5.71 3.72 .43
2003 6.24 4.19 .53
2004 6.39 4.4 .47
2005 6.58 4.68 .52
2006 7.47 5.33 .68
2007 7.98 5.71 .72
2008 8.25 7.16 .78
2009 8.26 6.47 .77
end

graph bar prep heavy build, over(year, label(angle(45))) stack ///
   bar(1, fcolor(gs16) lcolor(gs0)) bar(2, fcolor(gs10) lcolor(gs0)) bar(3, fcolor(gs16) lcolor(gs0)) ///
   blabel(bar, position(center)) ///
  ytitle("") legend(off) graphregion(color(white)) ylabel(, angle(0) glcolor(gs15) nogrid)
  
di "Notes: Top (white): building; middle (grey): heavy construction; bottom (white): specialized"
di "construction activities. Values in billion euros."

/* Figure 1 --- END --- */

/* Figure 2 */

use files\data_figure_2, clear
tw (line backlog_ma12 month, lcolor(gs12) lwidth(thick) ylabel(, nogrid labsize(vsmall))) ///
   (line num_bids_ma12 month, lcolor(gs0) lwidth(medthick) yaxis(2) ylabel(, nogrid axis(2) labsize(vsmall))) ///
   (line contracts_new_ma12 month, lpattern(dash) lcolor(gs0) yaxis(3) ylabel(, nogrid axis(3) labsize(vsmall))) ///
   (line public_procurement_ma12 month, lpattern(dot) lcolor(gs0) yaxis(4) ylabel(, nogrid axis(4) labsize(vsmall)) ///
   xmtick(563(1)599) xlabel(`=m(2006m12)'(3)`=m(2009m12)', nogrid angle(45) glcolor(gs15)) ///
   graphregion(color(white)) ///
   legend(label(1 "Backlog") label(2 "Number of Bidders") label(3 "New orders") label(4 "Public procurement")) ///
   ytitle("Backlog, standardized values", size(vsmall)) ///
   ytitle("Number of bidders", axis(2) size(vsmall)) ///
   ytitle("New orders, total, mill. 2006 Euros", axis(3) size(vsmall)) ///
   ytitle("New orders, public procurement, mill. 2006 Euros", axis(4) size(vsmall)) ///
   xtitle("") ylabel(, glcolor(gs15)) )

di "Notes: 12-period trailing moving averages; backlog is calculated as in Jofre-Bonet and Pesendorfer (2003) based"
di "on the estimation sample, as is the number of firms; flow of orders in construction sector and in public"
di "procurement from Statistik Austria."

/* Figure 2 --- END --- */

/* Figure 3 */

use files\data_figure_3, clear
tw (scatteri 7500 `=m(2008m4)' 7500 `=m(2008q10)', bcolor(gs15) recast(area)) || ///
(line contracts_ma12 month if yofd(dofm(month)) < 2011 & yofd(dofm(month)) >= 2000, sort(month) xmtick(480(1)611) xlabel(480(12)611, grid angle(45) glcolor(gs16)) ///
    lcolor(gs0) xmlabel(, grid) ylabel(, angle(0) grid glcolor(gs16)) ///
	 ytitle("Stock of contracts (black)") ///
	xtitle("") name(x, replace) graphregion(color(white))) || ///
	(line contracts_new_ma12 month if yofd(dofm(month)) < 2011 & yofd(dofm(month)) >= 2000, lcolor(gs10) ylabel(, angle(0) glcolor(gs16) axis(2)) graphregion(color(white)) yaxis(2) ///
	ytitle("New orders (grey)", axis(2))) || ///
	(pcarrowi 7320.746 `=m(2009m9)' 5500 `=m(2008m10)', mcolor(gs16) msize(zero) lcolor(gs0) lpattern(shortdash)) ///
	(pcarrowi 1739.797 `=m(2009m3)' 1400 `=m(2008m4)', mcolor(gs16) msize(zero) lcolor(gs0) lpattern(shortdash) yaxis(2) legend(off))

di "Notes: Shaded area potential crisis start, derived from stock/flow of orders. Values in million 2005 Euros."

/* Figure 3 --- END --- */

log close
