# Supplementary material for: Competition in the economic crisis: Analysis of procurement auctions
Source: Eur Econ Rev. 2015 Jan;73:35–57. doi: 10.1016/j.euroecorev.2014.10.007 (PMC4318169; doi:10.1016/j.euroecorev.2014.10.007)
Supplement: Application 2 [file mmc2.zip › do_files/robustness_R1.do]

log using log_files/robustness_R1, text replace

version 12.0

use files/data

local expvars1 = "log_num_bids backlog backlog_others contracts_new eng_est log_emp_avg km km_avg km_others"
local expvars2 = "same_postal same_distr same_state heavy gen_contr open"

* OUTLIERS
drop if outlier == 1

* WEIBULL ML PROGRAM
capture program drop symm
program define symm
 version 12.0
 args lnf lambda rho
 local y1 "$ML_y1"
 qui replace `lnf'= ln(`rho') - ln(`lambda') + (`rho'-1)*(ln(`y1') - ln(`lambda')) - (`y1'/`lambda')^(`rho')
end

****************************************************************************************************
* WEIBULL MODEL SAMPLE SPLIT:

tempfile x
save `x'

forval crisis_dummy = 0 / 1 {

use `x'
keep if crisis == `crisis_dummy'

di "`c(seed)'"
ml model lf symm (bid_r = `expvars1' `expvars2' potentials) (`expvars1' `expvars2' potentials) if non_imputed_ml == 1, technique(bhhh) 	

qui ml check
qui ml search
ml maximize, difficult
est store wei_out_`crisis_dummy'
predict double lambda, eq(#1)
predict double rho, eq(#2)
gen double bmu = lambda * exp(lngamma(1+1/rho))
replace bmu = . if bid_r == .

* PROFITS and Markups for Weibull:
quietly {
gen double value = .
gen double profit = .
gen double probwin = .
gen double profitexante = .
forval ww = 1 / 27 {
 gen double bid_r_a = bid_r if rank == `ww'
 bys id : egen double bid_r_b = max(bid_r_a)
 gen double gdens= exp(ln(rho) - ln(lambda) + (rho-1)*(ln(bid_r_b) - ln(lambda)) - (bid_r_b/lambda)^rho)
 gen double gdistr=exp(-(bid_r_b/lambda)^rho)
 gen double divy = gdens/gdistr
 gsort id divy
 by id : gen double summy_n1 = divy if _n == 1
 forval neunzehndreizehn = 1 / 27 {
  by id : replace summy_n1 = summy_n1 + divy[_n+`neunzehndreizehn'] if divy[_n+`neunzehndreizehn'] != .
 }
 by id : egen double summy = max(summy_n1)
 replace summy = summy - divy
 replace profit = 1/summy if rank == `ww'
 bys id : egen double producty = prod(gdistr)
 replace probwin = producty / gdistr if rank == `ww'
 replace profitexante = profit * probwin if rank == `ww'
 replace value = bid_r - profit if rank == `ww'
 drop bid_r_a bid_r_b divy summy gdens gdistr producty summy_n1
}
gen double markup = (bid_r - value) / bid_r 
replace markup = 1 if markup > 1 & markup != .
replace markup = markup * 100
ren markup markup_wei
ren profit profit_wei
ren probwin probwin_wei
ren profitexante profitexante_wei
ren value value_wei
ren rho rho_wei
ren lambda lambda_wei
ren bmu bmu_wei
}

tempfile x`crisis_dummy'
save `x`crisis_dummy''

}

append using `x0'


/* Table 8 */

* Panel A.
est replay wei_out_0
* Panel B.
est replay wei_out_1

/* Table 8 ---END--- */

/* Table 9, column R1: */

ttest markup_wei if non_imputed_ml == 1, by(crisis)
ttest markup_wei if rank == 1 & non_imputed_ml == 1, by(crisis)

/* Table 9, column R1 ---END--- */

log close
