# Supplementary material for: Competition in the economic crisis: Analysis of procurement auctions
Source: Eur Econ Rev. 2015 Jan;73:35–57. doi: 10.1016/j.euroecorev.2014.10.007 (PMC4318169; doi:10.1016/j.euroecorev.2014.10.007)
Supplement: Application 2 [file mmc2.zip › do_files/robustness_R6.do]

log using log_files/robustness_R6, text replace

version 12.0

use files/data

local expvars1 = "log_num_bids backlog backlog_others contracts_new eng_est log_emp_avg km km_avg km_others"
local expvars2 = "same_postal same_distr same_state heavy gen_contr open"
local expvars1_weg = "log_num_bids backlog backlog_others log_emp_avg km km_avg km_others"
local expvars2_weg = "same_postal same_distr same_state heavy gen_contr open"

* OUTLIERS
drop if outlier == 1

/************************************************************************************************/
/* Weibull-Gamma Program */

capture program drop weg
program define weg
 version 12.0
 args todo b lnf
 
 tempvar lambda rho theta
 mleval `lambda' = `b', eq(1)
 mleval `rho'    = `b', eq(2)
 mleval `theta'  = `b', eq(3)
 
 local y "$ML_y1"
 local n "$ML_y2"
 
 tempvar t1 t2 t3 t4 t5 t6 t7 tx1 tx2 tx3 tx4
 quietly gen double `t1' = `n' * ln(`theta') + lngamma(1/`theta'+`n') - lngamma(1/`theta')
 quietly gen double `t2' = ln(`rho') - ln(`lambda') + (`rho'-1) * (ln(`y')-ln(`lambda'))
 quietly sort id
 quietly by id: egen double `t3' = sum(`t2')
 quietly gen double `t4' = (`y'/`lambda')^`rho'
 quietly gen `tx1' = `t2' == .
 quietly by id : egen `tx2' = total(`tx1')
 quietly gen `tx3' = `t4' == .
 quietly by id : egen `tx4' = total(`tx3')
 quietly by id: egen double `t5' = sum(`t4')
 quietly gen double `t6' = (1/`theta'+`n') * ln(1+`theta'*`t5')
 quietly by id : gen `t7' = (_n ==_N)
 quietly replace `t3' = . if (`tx2' != 0 | `tx4' != 0)
 mlsum `lnf' = `t1' + `t3' - `t6' if `t7' == 1
end

*** WEG ESTIMATION
* auctions with large size deviations from overall median cause problems in ML
sum eng_est, d
local xxxx = 50
gen outliers_weg = 1 - (eng_est < `=`xxxx'*`r(p50)'' & eng_est > `=1/`xxxx'*`r(p50)'')

regr bid_r `expvars1' `expvars2' potentials if non_imputed_ml == 1 & outliers_weg == 0
gen in_weg = e(sample)
bys id : egen n = total(in_weg)

di "`c(seed)'"
ml model d0 weg (bid_r n = `expvars1' `expvars2' potentials) (`expvars1_weg' `expvars2_weg' potentials) () if in_weg == 1, technique()
ml search
ml maximize, difficult

* calculate lambda, rho and theta of Weibull-Gamma mixture:
predict double lambda_weg, eq(#1)
predict double rho_weg, eq(#2)
predict double theta_weg, eq(#3)

*** END WEG ESTIMATION

/**************************************************************************************************/
* PROFITS and Markups for WEG:
**************************************************************************************************
quietly {
ren lambda_weg lambda
ren rho_weg rho
ren theta_weg theta
gen double u = 1
gen double value = .
gen double profit = .
gen double probwin = .
gen double profitexante = .
forval ww = 1 / 27 {
 gen double bid_r_a = bid_r if rank == `ww'
 bys id : egen double bid_r_b = max(bid_r_a)
 gen double gdens= exp(ln(rho) - ln(lambda) + ln(u)+ (rho-1)*(ln(bid_r_b) - ln(lambda)) - u*(bid_r_b/lambda)^rho)
 gen double gdistr=exp(-u*(bid_r_b/lambda)^rho)
 gen double divy = gdens/gdistr
 gsort id divy
 by id : gen double summy_n1 = divy if _n == 1
 forval neunzehndreizehn = 1 / 27 {
  by id : replace summy_n1 = summy_n1 + divy[_n+`neunzehndreizehn'] if divy[_n+`neunzehndreizehn'] != .
 }
 by id : egen double summy = max(summy_n1)
 replace summy = summy - divy
 replace profit = 1/summy if rank == `ww'
 bys id : egen double producty = prod(gdistr)
 replace probwin = producty / gdistr if rank == `ww'
 replace profitexante = profit * probwin if rank == `ww'
 replace value = bid_r - profit if rank == `ww'
 drop bid_r_a bid_r_b divy summy gdens gdistr producty summy_n1
}
gen double markup = (bid_r - value) / bid_r
replace markup = 1 if markup > 1 & markup != .
replace markup = markup * 100
replace markup = . if outliers_weg == 1
ren markup markup_weg
ren profit profit_weg
ren probwin probwin_weg
ren profitexante profitexante_weg
ren value value_weg
ren rho rho_weg
ren lambda lambda_weg
ren theta theta_weg
}

/* Table 9, column R1: */

ttest markup_weg if non_imputed_ml == 1, by(crisis)
ttest markup_weg if rank == 1 & non_imputed_ml == 1, by(crisis)

/* Table 9, column R1 ---END--- */

log close
