# Supplementary material for: Competition in the economic crisis: Analysis of procurement auctions
Source: Eur Econ Rev. 2015 Jan;73:35–57. doi: 10.1016/j.euroecorev.2014.10.007 (PMC4318169; doi:10.1016/j.euroecorev.2014.10.007)
Supplement: Application 2 [file mmc2.zip › do_files/robustness_R7.do]

log using log_files/robustness_R7, text replace

version 12.0

use files/entry

forval j = 0 / 1 {
 logit bid backlog contracts_new eng_est log_emp_avg km same_postal same_distr same_state heavy gen_contr open major7 if non_imputed_logit == 1 & crisis == `j'
 est store logit_cr`j'
 predict pr_entry_cr`j'
 bys id : egen nb_entry_cr`j' = total(pr_entry_cr`j')
 gen nb_entry_r_cr`j' = round(nb_entry_cr`j')
}
gen pr_entry = cond(crisis==0, pr_entry_cr0, pr_entry_cr1)

local draws = 5000

keep id bidder pr_entry km backlog log_emp_avg same_postal same_distr same_state crisis
tempfile pre_draw
save `pre_draw'

forval entry_draw = 1 / `draws' {
 quietly {
 use `pre_draw'
 gen u = runiform()
 gen yes_i_bid = u <= pr_entry
 keep if yes_i_bid == 1
 keep id bidder km backlog log_emp_avg same_postal same_distr same_state crisis
 sort id
 compress
 tempfile use_me_`entry_draw'
 save `use_me_`entry_draw''
 }
}

quietly {

use files/data, clear
sort id
by id : egen m = mean(bid_r)
by id : egen sd = sd(bid_r)
gen se = sd/sqrt(num_bids)
gen lower = m - 6*se
gen upper = m + 6*se
keep id lower upper
duplicates drop
sort id
tempfile flogstad
save `flogstad'

local expvars1 = "log_num_bids backlog backlog_others contracts_new eng_est log_emp_avg km km_avg km_others"
local expvars2 = "same_postal same_distr same_state heavy gen_contr open"
local expvars1_base = "contracts_new eng_est"
local expvars2_base = "heavy gen_contr open"
local expvars1_change = "log_num_bids backlog backlog_others log_emp_avg km km_avg km_others"
local expvars2_change = "same_postal same_distr same_state"

use files/data, clear
keep if non_imputed_ml == 1 & outlier == 0
drop non_imputed_ml outlier
sort id
merge m:1 id using `flogstad'
drop if _merge == 2
drop _merge

}

* WEIBULL ML PROGRAM
capture program drop symm
program define symm
 version 12.0
 args lnf lambda rho
 local y1 "$ML_y1"
 qui replace `lnf'= ln(`rho') - ln(`lambda') + (`rho'-1)*(ln(`y1') - ln(`lambda')) - (`y1'/`lambda')^(`rho')
end
*
di "`c(seed)'"
ml model lf symm (bid_r = `expvars1' `expvars2' `potentials') (`expvars1' `expvars2' `potentials'), technique(bhhh) 	
qui ml check
qui ml search
ml maximize, difficult /* nolog */

quietly {

foreach j in `expvars1' `expvars2' `potentials' {
 local Xj1_`j' = _b[eq1:`j']
 local Xj2_`j' = _b[eq2:`j']
}
gen double lambda_base = _b[eq1:_cons]
gen double rho_base = _b[eq2:_cons]
foreach j in `expvars1_base' `expvars2_base' `potentials' {
 replace lambda_base = lambda_base + `Xj1_`j'' * `j'
 replace rho_base    = rho_base    + `Xj2_`j'' * `j'
}
keep id lambda_base rho_base lower upper
duplicates drop
sort id
tempfile keep_me
save `keep_me'

}

forval entry_draw = 1 / `draws' {
quietly {
use `keep_me'
merge 1:m id using `use_me_`entry_draw''
drop _merge
bys id : gen num_bids = _N
drop if num_bids < 2
gen log_num_bids = log(num_bids)
bys id : egen km_others = total(km)
replace km_others = km_others - km
gen km_avg = km_others / (num_bids - 1)
bys id : egen backlog_others = total(backlog)
replace backlog_others = backlog_others - backlog

gen double lambda = lambda_base
gen double rho = rho_base
foreach j in `expvars1_change' `expvars2_change' {
 replace lambda = lambda + `Xj1_`j'' * `j'
 replace rho = rho + `Xj2_`j'' * `j'
}

gen rvar = runiform()
gen double bid_r = (-ln(1-rvar))^(1/rho)*lambda
replace bid_r = . if bid_r > upper | bid_r < lower
local outside = 1
local outside_m1 = 2
local counter = 0
while `outside' > 0 {
 local outside_m1 = `outside'
 replace rvar = runiform()
 replace bid_r = (-ln(1-rvar))^(1/rho)*lambda if bid_r == .
 replace bid_r = . if bid_r > upper | bid_r < lower
 count if bid_r == .
 local outside = `r(N)'
 if `outside' == `outside_m1' {
  local counter = `counter' + 1
  if `counter' > 2000 {
    gen notme = bid_r == .
	bys id : egen notmeid = max(notme)
	drop if notmeid == 1
	drop notme notmeid
  }
 }
}

sort id bid_r
by id : gen rank = _n
sum num_bids
local max_num_bid = `r(max)'

* Profits and Markups for Weibull:
gen double value = .
gen double profit = .
forval ww = 1 / `max_num_bid' {
 gen double bid_r_a = bid_r if rank == `ww'
 bys id : egen double bid_r_b = max(bid_r_a)
 gen double gdens= exp(ln(rho) - ln(lambda) + (rho-1)*(ln(bid_r_b) - ln(lambda)) - (bid_r_b/lambda)^rho)
 gen double gdistr=exp(-(bid_r_b/lambda)^rho)
 gen double divy = gdens/gdistr
 gsort id divy
 by id : gen double summy_n1 = divy if _n == 1
 forval neunzehndreizehn = 1 / `max_num_bid' {
  by id : replace summy_n1 = summy_n1 + divy[_n+`neunzehndreizehn'] if divy[_n+`neunzehndreizehn'] != .
 }
 by id : egen double summy = max(summy_n1)
 replace summy = summy - divy
 replace profit = 1/summy if rank == `ww'
 replace value = bid_r - profit if rank == `ww'
 drop bid_r_a bid_r_b divy summy gdens gdistr summy_n1
}

gen double markup = (bid_r - value) / bid_r 
replace markup = 1 if markup > 1 & markup != .

bys crisis : egen mu = mean(markup)
by  crisis : egen mu1 = mean(markup) if rank == 1
sort crisis id
count if crisis == 0 & id != id[_n-1]
local auctions_0 = `r(N)'
count if crisis == 1 & id != id[_n-1]
local auctions_1 = `r(N)'
sort crisis rank
by crisis : gen n = _n
keep if n == 1
keep crisis mu mu1
gen draw = `entry_draw'
gen auctions = cond(crisis == 0, `auctions_0', `auctions_1')
tempfile res`entry_draw'
save `res`entry_draw''

}

}

use `res1'
forval j = 2 / `draws' {
 append using `res`j''
}

replace mu = mu * 100
replace mu1 = mu1 * 100

/* Table 9, column R7: */

ttest mu, by(crisis)
ttest mu1, by(crisis)

/* Table 9, column R7 ---END--- */

log close
