# Supplementary material for: Competition in the economic crisis: Analysis of procurement auctions
Source: Eur Econ Rev. 2015 Jan;73:35–57. doi: 10.1016/j.euroecorev.2014.10.007 (PMC4318169; doi:10.1016/j.euroecorev.2014.10.007)
Supplement: Application 2 [file mmc2.zip › do_files/robustness_R8.do]

log using log_files/robustness_R8, text replace

version 12.0

log off

use files/data

local expvars1 = "log_num_bids backlog backlog_others contracts_new eng_est log_emp_avg km km_avg km_others"
local expvars2 = "same_postal same_distr same_state heavy gen_contr open"
local expvars1_weg = "log_num_bids backlog backlog_others log_emp_avg km km_avg km_others"
local expvars2_weg = "same_postal same_distr same_state heavy gen_contr open"
local impvars1 = "km km_avg km_others same_postal same_distr same_state backlog backlog_others"
local impvars2 = "emp_avg"

* WEIBULL ML PROGRAM
capture program drop symm
program define symm
version 12.0
 args lnf lambda rho
 local y1 "$ML_y1"
 qui replace `lnf'= ln(`rho') - ln(`lambda') + (`rho'-1)*(ln(`y1') - ln(`lambda')) - (`y1'/`lambda')^(`rho')
end

****************************************************************************************************
* WEIBULL MODEL:

regr bid_r `expvars1' `expvars2' potentials if non_imputed_ml == 1
gen in_wei = e(sample)==1
di "`c(seed)'"
ml model lf symm (bid_r = `expvars1' `expvars2' potentials) (`expvars1' `expvars2' potentials) if non_imputed_ml == 1, technique(bhhh) 	
*qui ml check
qui ml search
ml maximize, difficult
predict double lambda, eq(#1)
predict double rho, eq(#2)
gen double bmu = lambda * exp(lngamma(1+1/rho))
replace bmu = . if bid_r == .

* define coefficient estimate macros:
foreach j in _cons `expvars1' `expvars2' potentials {
 forval k = 1 / 2 {
  local _b_`k'_`j' = _b[eq`k':`j']
 }
}
local number_of_contracts_drawn = 200
* 200 rnd auctions drawn; contratc200.dta
* bidder_id2 and contract are new id-numbers for bidder and id that have no gaps
use files/contract200, clear
duplicates report bidder_id2
local biddersinvaluefunction = `r(unique_value)'

local statestotal = 50
* file with 50 random states; state50.dta

use files/state50, clear
sort bidder_id2 state_no
mata{
 S0_long = st_data(.,"backlog")
 fh = fopen("dyn_files/S0_long.dynfile", "rw")
 fputmatrix(fh,S0_long)
 fclose(fh)
}
replace backlog = 2 if backlog > 2
replace backlog_next = 2 if backlog_next > 2
tempfile STATES
save `STATES'

* loop over contracts drawn:

forval contract_draw = 1 / `number_of_contracts_drawn' {
 di "contract: " `contract_draw' " / " `number_of_contracts_drawn'

use files/contract200, clear
keep if contract == `contract_draw'
tempfile contract
save `contract'
use `contract', clear
local CONTRACT_size = eng_est[1]
local INTEG_intervals = 10^3
local INTEG_stop = 20 * `CONTRACT_size'

quietly  {																					/* QUIET START */

forval state = 1 / `statestotal' {

	noisily di "state: " `state' " / " `statestotal'

	use `STATES', clear
	keep if state_no == `state'
	keep bidder_id2 backlog
	tempfile state_vector
	save `state_vector'
	use `contract'
	drop backlog backlog_others
	merge 1:1 bidder_id2 using `state_vector'
	keep if _merge == 3
	drop _merge
	egen backlog_others = total(backlog)
	replace backlog_others = backlog_others - backlog
	local bidders_s0 = `c(N)'
	gen lambda = `_b_1__cons'
	foreach j in `expvars1' `expvars2' potentials {
	 replace lambda = lambda + `_b_1_`j'' * `j'
	}
	gen rho = `_b_2__cons'
	foreach j in `expvars1' `expvars2' potentials {
	 replace rho = rho + `_b_2_`j'' * `j'
	}
	* numeric integration over bid range:
	expand `INTEG_intervals'
	bys bidder_id2 : gen my_bid = _n*`INTEG_stop'/`INTEG_intervals'
	gen gi = .
	gen Gi = .
	replace gi = rho/lambda * (my_bid/lambda)^(rho-1) * exp(-(my_bid/lambda)^rho)
	replace Gi = 1 - exp(-(my_bid/lambda)^rho)
	gen EmGi = 1 - Gi
	gen hi = gi / (1-Gi)
	bys my_bid : egen sum_h_jnoti = total(hi)
	replace sum_h_jnoti = sum_h_jnoti - hi
	bys my_bid : egen prod_EmG_jnoti = prod(EmGi)
	replace prod_EmG_jnoti = prod_EmG_jnoti / EmGi
	gen dGi_db = prod_EmG_jnoti * gi
	gen yA = 1/sum_h_jnoti * dGi_db
	* yA
	levelsof bidder_id2
	local x = "`r(levels)'"
	foreach i in `x' {
	  integ yA my_bid if bidder_id2 == `i'
	  local A_integ_`i'_`state'_`contract_draw' = `r(integral)'
	}
	* yB
	tempfile dezember
	save `dezember'
	foreach j in `x' {
	  use `dezember', clear
	  keep if bidder_id2 == `j'
	  keep my_bid dGi_db
	  ren dGi_db dGj_db
	  tempfile dezember2
	  save `dezember2'
	  use `dezember', clear
	  merge m:1 my_bid using `dezember2'
	  gen yB`j' = (1+hi/sum_h_jnoti)*dGj_db
	  foreach k in `x' {
       integ yB`j' my_bid if bidder_id2 == `k'
	   local B_integ_`k'_`j'_`state'_`contract_draw' = `r(integral)'
	  }
	}
}

}																					/* QUIET END */

}


* A_i.dta:
clear
gen A = .
gen bidder_id2 = .
gen state = .
gen contract = .
quietly {
forval contract_draw = 1 / `number_of_contracts_drawn' {
 noisily di `contract_draw'
 forval state = 1 / `statestotal' {
  forval i = 1 / `biddersinvaluefunction' {
   if "`A_integ_`i'_`state'_`contract_draw''" == "" {
   }
   else {
    set obs `=`c(N)' + 1'
    replace A = `A_integ_`i'_`state'_`contract_draw'' if _n == _N
    replace bidder_id2 = `i' if _n == _N
    replace state = `state' if _n == _N
    replace contract = `contract_draw' if _n == _N
   }
  }
 }
}
}

save dyn_files/A, replace

* B_i.dta
clear
gen B = .
gen bidder_id2 = .
gen competitor = .
gen state = .
gen contract = .
quietly {
forval contract_draw = 1 / `number_of_contracts_drawn' {
 noisily di `contract_draw'
 forval state = 1 / `statestotal' {
  forval i = 1 / `biddersinvaluefunction' {
   forval j = 1 / `biddersinvaluefunction' {
    if "`B_integ_`i'_`j'_`state'_`contract_draw''" == "" {
    }
    else {
     set obs `=`c(N)' + 1'
     replace B = `B_integ_`i'_`j'_`state'_`contract_draw'' if _n == _N
     replace bidder_id2 = `i' if _n == _N
	 replace competitor = `j' if _n == _N
     replace state = `state' if _n == _N
     replace contract = `contract_draw' if _n == _N
	}
   }
  }
 }
}
}
save dyn_files/B, replace

log on
* ip 1
log off

local statestotal = 50
local number_of_contracts_drawn = 200
use files/contract200, clear
duplicates report bidder_id2
local biddersinvaluefunction = `r(unique_value)'
bys bidder_id2 : gen parti = _N

quietly {

forval i = 1 / `biddersinvaluefunction' {
  local participations_`i' = 0
  forval k = 1 / `number_of_contracts_drawn' {
   count if contract == `k' & (bidder_id2 == `i')
   if `r(N)' == 1 {
    local participations_`i' = `participations_`i'' + 1
   }
  }
 }
}
mata{
 participationsperbidder = J(`biddersinvaluefunction',1,.)
}
forval i = 1 / `biddersinvaluefunction' {
 mata{
  participationsperbidder[`i',1] = `participations_`i''
 }
}
mata{
 fh = fopen("dyn_files/ppp.dynfile", "rw")
 fputmatrix(fh,participationsperbidder)
 fclose(fh)
}
macro drop _participations_*

* calculate transition matrices
use files/state50, clear
keep bidder_id2 backlog_sd
duplicates drop
sort bidder_id2
mata{
 sd_backlog = st_data(.,"backlog_sd")
}
use files/state50, clear
replace backlog = 2 if backlog > 2
replace backlog_next = 2 if backlog_next > 2
sort state_no bidder_id2
mata{
 S0 = J(`biddersinvaluefunction',`statestotal',.)
 S1 = J(`biddersinvaluefunction',`statestotal',.)
 for(i=1;i<=`statestotal';i++) {
  S0[.,i] = st_data((i-1)*`biddersinvaluefunction'+1::i*`biddersinvaluefunction',"backlog")
  S1[.,i] = st_data((i-1)*`biddersinvaluefunction'+1::i*`biddersinvaluefunction',"backlog_next")
 }
}

forval contract_draw = 1 / `number_of_contracts_drawn' {

use files/contract200, clear
keep if contract == `contract_draw'
mata{
 size_expectation_`contract_draw' = st_data(1,"eng_est")
}

mata{
 for(bidderi=1;bidderi<=`biddersinvaluefunction';bidderi++) {
  B_indicator_step1 = J(`statestotal',`statestotal',.)
  for(i=1;i<=`statestotal';i++) {
   for(j=1;j<=`statestotal';j++) {
    if (sd_backlog[bidderi] == .) {								/* as Weibull model, if no backlog info, then use backlog = 0; could also randomize, or impute, eg based on #participations */
     bbb_iwins = 0 * e(bidderi,`biddersinvaluefunction')'
	}
	else {
     bbb_iwins = size_expectation_`contract_draw' / sd_backlog[bidderi] * e(bidderi,`biddersinvaluefunction')'				/* bidder i wins, add std. backlog */
    }
	B_indicator_step1[i,j] = J(1,`biddersinvaluefunction',1)*(S0[.,i]-S1[.,j]+bbb_iwins):^2
   }
  }
  B_indicator_step2 = J(`statestotal',`statestotal',0)
  for(i=1;i<=`statestotal';i++) {
   pos = J(0,0,.)
   kil = J(0,0,.)
   minindex(B_indicator_step1[i,.], 1, pos, kil)
   B_indicator_step2[i,pos] = 1
  }
  if (bidderi == 1) {
   B_indicator = B_indicator_step2
  }
  else {
   B_indicator = (B_indicator\B_indicator_step2)
  }
 }
}

mata : mata drop size_expectation_`contract_draw'

mata{
 if (`contract_draw' == 1) {
  B_I = B_indicator
 }
 else {
  B_I = (B_I, B_indicator)
 }
}

}

mata{
 fh = fopen("dyn_files/B_I.dynfile", "rw")
 fputmatrix(fh,B_I)
 fclose(fh)
}

log on
* ip 2
log off

local statestotal = 50
local biddersinvaluefunction = 398
local number_of_contracts_drawn = 200

* A_i.dta:
use dyn_files/A, clear
forval n = 1 / `c(N)' {
 local i = bidder_id2[`n']
 local state = state[`n']
 local contract_draw = contract[`n']
 local A_integ_`i'_`state'_`contract_draw' = A[`n']
}
* B_i
use dyn_files/B
forval n = 1 / `c(N)' {
 local i = bidder_id2[`n']
 local j = competitor[`n']
 local state = state[`n']
 local contract_draw = contract[`n']
 local B_integ_`i'_`j'_`state'_`contract_draw' = B[`n']
}

forval i = 1 / `biddersinvaluefunction' {																		/* START BIDDER LOOP (`i') */

di "calculate value function for bidder `i'."
 
* load B_I:
mata{
 fh = fopen("dyn_files/B_I.dynfile", "r")
 B_I=fgetmatrix(fh)
 fclose(fh)
 fh = fopen("dyn_files/ppp.dynfile", "r")
 participationsperbidder=fgetmatrix(fh)
 fclose(fh)
}

* V_i: A_i

mata{
 EA_`i' = J(`statestotal',1,0)
}
forval contract_draw = 1 / `number_of_contracts_drawn' {
 forval state = 1 / `statestotal' {
  if "`A_integ_`i'_`state'_`contract_draw''" != "" {
   local xxx = `A_integ_`i'_`state'_`contract_draw''
  }
  else {
   local xxx = 0
  }
  mata{ 
   EA_`i'[`state',1] = EA_`i'[`state',1] + `xxx'  
  }
 }
}

mata{
 EA_`i' = EA_`i' / participationsperbidder[`i',1]
}
macro drop A_integ_`i'_*

* V_i: B_i

forval contract_draw = 1 / `number_of_contracts_drawn' {
 mata{
  B_step1_contract`contract_draw' = J(`statestotal',`biddersinvaluefunction',0)
 }
 forval state = 1 / `statestotal' {
  forval j = 1 / `biddersinvaluefunction' {
   if "`B_integ_`i'_`j'_`state'_`contract_draw''" != "" {
    local yyy = `B_integ_`i'_`j'_`state'_`contract_draw''
   }
   else {
    local yyy = 0
   }
   mata{
    B_step1_contract`contract_draw'[`state',`j'] = `yyy'
   }
  }
 }
}
macro drop B_integ_`i'_*

forval contract_draw = 1 / `number_of_contracts_drawn' {
 mata{
  B_`i' = J(50,`biddersinvaluefunction'*50,0)
  for(j=1;j<=`biddersinvaluefunction';j++) {
   B_`i'[.,(j-1)*50+1..j*50] = B_step1_contract`contract_draw'[.,j] :* B_I[(j-1)*50+1::j*50,(`contract_draw'-1)*50+1..`contract_draw'*50]
  }
  if (`contract_draw' == 1) {
   EB_`i' = B_`i'
  }
  else {
   EB_`i' = EB_`i' + B_`i'
  }
 }
 mata : mata drop B_step1_contract`contract_draw' B_`i'
}
mata{
 EB_`i' = EB_`i' / participationsperbidder[`i',1]
}

mata{
 sum_`i'_B_noti = J(50,50,0)
 for(j=1;j<=`biddersinvaluefunction';j++) {
  if (j != `i') {
   sum_`i'_B_noti[.,.] = sum_`i'_B_noti[.,.] + EB_`i'[.,(j-1)*50+1::j*50]
  }
 }
}
mata : mata drop EB_`i'

* Vi = (I_50 - beta B1(s)) * A1(s)
mata{
 beta = 1-(1.1^(1/730)-1)
 V_`i' = J(50,1,.)
 V_`i' = invsym(I(50) - beta * sum_`i'_B_noti) * EA_`i'
}
mata : mata drop sum_`i'_B_noti

}																						/* END BIDDER LOOP (`i') */

**

mata{
 V = J(`biddersinvaluefunction'*50,1,.)
 EA = J(`biddersinvaluefunction'*50,1,.)
}
forval i = 1 / `biddersinvaluefunction' {
 mata{
  V[(`i'-1)*50+1::`i'*50,1] = V_`i'
  EA[(`i'-1)*50+1::`i'*50,1] = EA_`i'
 }
}
mata{
 fh = fopen("dyn_files/S0_long.dynfile", "r")
 S0_long=fgetmatrix(fh)
 fclose(fh)
} 
clear
mata{
 st_addobs(`biddersinvaluefunction'*50)
 st_addvar("double","V")
 st_store(.,"V",V)
 st_addvar("double","backlog")
 st_store(.,"backlog",S0_long)
 st_addvar("double","EA")
 st_store(.,"EA",EA)
}
gen bidder_id2 = floor((_n-1)/50)+1
gen state = mod(_n-1,50)+1
gen vhat = .
sort bidder_id2 backlog
save dyn_files/V_398

log on

* estimate value function polynomial, apply to actual bids:
use files/contract200
keep bidder bidder_id2
duplicates drop
tempfile input_bidderids
save `input_bidderids'
use dyn_files/V_398, clear
merge m:1 bidder_id2 using `input_bidderids'
drop _merge
label var backlog "Backlog"
quietly tab bidder_id2, gen(bidder_id2_)
quietly tab state, gen(state_)
gen backlog2 = backlog^2
rreg V backlog backlog2 bidder_id2_*
local c_backlog = _b[backlog]
local c_backlog2 = _b[backlog2]
local c_cons = _b[_cons]
predict V_FE
replace V_FE = V_FE - backlog * `c_backlog' - backlog2 * `c_backlog2'
keep V_FE bidder
bys bidder : gen n = _n
keep if n==1
drop n
merge 1:m bidder using files/transition_bids
keep if _merge == 3
drop _merge
gen Vi_i = V_FE + backlog_next_1 * `c_backlog' + backlog_next_1^2 * `c_backlog2'
gen Vi_j = V_FE + backlog_next_0 * `c_backlog' + backlog_next_0^2 * `c_backlog2'
keep bidder id Vi_i Vi_j rank
save dyn_files/Vii_Vij

* ip 3

***************************************************************************************************************************
* estimated coefficients of Weibull:

use files/data

local expvars1 = "log_num_bids backlog backlog_others contracts_new eng_est log_emp_avg km km_avg km_others"
local expvars2 = "same_postal same_distr same_state heavy gen_contr open"
local expvars1_weg = "log_num_bids backlog backlog_others log_emp_avg km km_avg km_others"
local expvars2_weg = "same_postal same_distr same_state heavy gen_contr open"
local impvars1 = "km km_avg km_others same_postal same_distr same_state backlog backlog_others"
local impvars2 = "emp_avg"

* OUTLIERS
drop if outlier == 1

* WEIBULL ML PROGRAM
capture program drop symm
program define symm
 version 12.0
 args lnf lambda rho
 local y1 "$ML_y1"
 qui replace `lnf'= ln(`rho') - ln(`lambda') + (`rho'-1)*(ln(`y1') - ln(`lambda')) - (`y1'/`lambda')^(`rho')
end

* WEIBULL MODEL:
regr bid_r `expvars1' `expvars2' potentials if non_imputed_ml == 1
matrix b1=e(b)
gen in_wei = e(sample)==1
di "`c(seed)'"
ml model lf symm (bid_r = `expvars1' `expvars2' potentials) (`expvars1' `expvars2' potentials) if non_imputed_ml == 1, technique(bhhh) 	
qui ml search
ml maximize, difficult
predict double lambda, eq(#1)
predict double rho, eq(#2)
gen double bmu = lambda * exp(lngamma(1+1/rho))
replace bmu = . if bid_r == .

* define coefficient estimate macros:
foreach j in _cons `expvars1' `expvars2' potentials {
 forval k = 1 / 2 {
  local _b_`k'_`j' = _b[eq`k':`j']
 }
}

*******************************************************************************************
* COST CALCULATION

merge 1:1 bidder id rank using dyn_files/Vii_Vij
drop if _merge == 2
drop _merge

* cost calculation:
quietly {
gen double term1 = 0
gen double term3 = 0
local beta = 1-(1.1^(1/730)-1)
forval ww = 1 / 27 {
 gen double term2 = 0
 gen double bid_r_a = bid_r if rank == `ww'
 bys id : egen double bid_r_b = max(bid_r_a)
 gen double gi = .
 gen double Gi = .
 replace gi = rho/lambda * (bid_r_b/lambda)^(rho-1) * exp(-(bid_r_b/lambda)^rho)
 replace Gi = 1 - exp(-(bid_r_b/lambda)^rho)
 gen double EmGi = 1 - Gi
 gen double hi = gi / (1-Gi)
 bys id : egen double sum_h_jnoti = total(hi)
 replace sum_h_jnoti = sum_h_jnoti - hi
 replace term1 = 1 / sum_h_jnoti if rank == `ww'
 gen Vi_i_a = Vi_i if rank == `ww'
 bys id : egen Vi_i_b = max(Vi_i_a)
 gen Vi_j_a = Vi_j if rank == `ww'
 bys id : egen Vi_j_b = max(Vi_j_a)
 gen double hi_helper_step1 = hi if rank == `ww'
 by id : egen double hi_helper = max(hi_helper_step1)
 by id : egen double sum_h_lnoti = total(hi)
 replace sum_h_lnoti = sum_h_lnoti - hi_helper
 replace term2 = hi / sum_h_lnoti if rank != `ww'
 replace term2 = term2 * (Vi_i_b - Vi_j_b)
 by id : egen double term3_helper = total(term2)
 replace term3 = term3_helper if rank == `ww'
 drop hi_helper_step1 hi_helper sum_h_lnoti term3_helper term2
 drop bid_r_a bid_r_b gi Gi EmGi hi sum_h_jnoti Vi_i_a Vi_i_b Vi_j_a Vi_j_b
}
}
* cost:
gen double c = bid_r - term1 + `beta' * term3
drop term1 term3
gen markup_dyn = (bid_r - cond(c>0,c,0)) / bid_r
replace markup_dyn = markup_dyn * 100

* drop auctions with missing covariates:
bys id : gen N = _N
by id : gen x = markup_dyn!= .
by id : egen xx = total(x)
drop if N>xx
drop N x xx

table crisis if non_imputed_ml == 1, c(m markup_dyn)
table crisis if non_imputed_ml == 1 & rank == 1, c(m markup_dyn)

* costs for cf
gen c_ORIG = c
replace c = 0 if c < 0
local expvars1_cost = "backlog contracts_new eng_est log_emp_avg km"
local expvars2_cost = "same_postal same_distr same_state heavy gen_contr open"
set seed 8848
regr c `expvars1_cost' `expvars2_cost' if c > 0
gen in_cost = e(sample)
predict chat if in_cost == 1
di "`c(seed)'"
ml model lf symm (c = `expvars1_cost' `expvars2_cost') (`expvars1_cost' `expvars2_cost') if in_cost == 1, technique(bhhh) 	
*qui ml check
qui ml search
ml maximize, difficult
est store wei_cost_`jkl'
foreach j in _cons `expvars1_cost' `expvars2_cost' {
 forval k = 1 / 2 {
  local _bc_`k'_`j' = _b[eq`k':`j']
 }
}
predict double lambda_cost, eq(#1)
predict double rho_cost, eq(#2)
gen double cmu = lambda_cost * exp(lngamma(1+1/rho_cost))
replace cmu = . if bid_r == .
replace cmu = 0 if cmu < 0
replace cmu = . if in_wei != 1

/* COUNTERFACTUAL : */

gen value_wei = c

* 1:
quietly {
ren backlog backlog_ORIG
gen backlog = backlog_ORIG + 1
ren backlog_others backlog_others_ORIG
bys id : egen backlog_others = total(backlog)
replace backlog_others = backlog_others - backlog
ren contracts_new contracts_new_ORIG
gen contracts_new = contracts_new_ORIG * 1.05
drop log_num_bids
gen log_num_bids = log(num_bids - 1)
* calc bid adjusted
gen lambda_test = `_b_1__cons'
foreach j in `expvars1' `expvars2' potentials {
 replace lambda_test = lambda_test + `j' * `_b_1_`j''
}
gen rho_test = `_b_2__cons'
foreach j in `expvars1' `expvars2' potentials {
 replace rho_test = rho_test + `j' * `_b_2_`j''
}
gen bmu_test = lambda_test * exp(lngamma(1+1/rho_test))
drop lambda_test rho_test log_num_bids backlog_others
* calc cost adjusted
gen lambda_c_test = `_bc_1__cons'
foreach j in `expvars1_cost' `expvars2_cost' {
 replace lambda_c_test = lambda_c_test + `j' * `_bc_1_`j''
}
gen rho_c_test = `_bc_2__cons'

foreach j in `expvars1_cost' `expvars2_cost'  {
 replace rho_c_test = rho_c_test + `j' * `_bc_2_`j''
}
gen cmu_test = lambda_c_test * exp(lngamma(1+1/rho_c_test))
* gen lerner
gen mu_1_exper = (bid_r - bmu + bmu_test - (value_wei - cmu + cmu_test)) / (bid_r - bmu + bmu_test)
gen mu_1_exper_ORIG = mu_1_exper
drop bmu_test cmu_test lambda_c_test rho_c_test backlog contracts_new
replace mu_1_exper = 1 if mu_1_exper > 1 & mu_1_exper != .
replace mu_1_exper = 0 if mu_1_exper < 0
replace mu_1_exper = mu_1_exper * 100
replace mu_1_exper = markup_dyn if crisis==0
ren backlog_ORIG backlog
ren backlog_others_ORIG backlog_others
ren contracts_new_ORIG contracts_new
gen log_num_bids = log(num_bids)
}

* 2
quietly {
ren backlog backlog_ORIG
gen backlog = backlog_ORIG - 1
ren backlog_others backlog_others_ORIG
bys id : egen backlog_others = total(backlog)
replace backlog_others = backlog_others - backlog
ren contracts_new contracts_new_ORIG
gen contracts_new = contracts_new_ORIG / 1.05
drop log_num_bids
gen log_num_bids = log(num_bids + 1)
* calc bid adjusted
gen lambda_test = `_b_1__cons'
foreach j in `expvars1' `expvars2' potentials {
 replace lambda_test = lambda_test + `j' * `_b_1_`j''
}
gen rho_test = `_b_2__cons'
foreach j in `expvars1' `expvars2' potentials {
 replace rho_test = rho_test + `j' * `_b_2_`j''
}
gen bmu_test = lambda_test * exp(lngamma(1+1/rho_test))
drop lambda_test rho_test log_num_bids backlog_others
* calc cost adjusted
gen lambda_c_test = `_bc_1__cons'
foreach j in `expvars1_cost' `expvars2_cost' {
 replace lambda_c_test = lambda_c_test + `j' * `_bc_1_`j''
}
gen rho_c_test = `_bc_2__cons'

foreach j in `expvars1_cost' `expvars2_cost'  {
 replace rho_c_test = rho_c_test + `j' * `_bc_2_`j''
}
gen cmu_test = lambda_c_test * exp(lngamma(1+1/rho_c_test))
gen mu_2_exper = (bid_r - bmu + bmu_test - (value_wei - cmu + cmu_test)) / (bid_r - bmu + bmu_test)
gen mu_2_exper_ORIG = mu_2_exper
drop bmu_test cmu_test lambda_c_test rho_c_test backlog contracts_new
replace mu_2_exper = 1 if mu_2_exper > 1 & mu_2_exper != .
replace mu_2_exper = 0 if mu_2_exper < 0
replace mu_2_exper = mu_2_exper * 100
replace mu_2_exper = markup_dyn if crisis==1
ren backlog_ORIG backlog
ren backlog_others_ORIG backlog_others
ren contracts_new_ORIG contracts_new
gen log_num_bids = log(num_bids)
}

* 3
quietly {
ren backlog backlog_ORIG
ren backlog_others backlog_others_ORIG
ren contracts_new contracts_new_ORIG
gen contracts_new = contracts_new_ORIG / 1.025
drop log_num_bids
gen log_num_bids = log(num_bids + 1/3)
drop backlog_sd
merge m:1 bidder using files/backlog_sd_cf3
drop if _merge == 2
drop _merge
replace backlog_sd = 0 if backlog_sd == .
sum bid_r if stimulus_project == 1 & rank == 1 & outlier==0
local stim_in_data = `r(mean)'*`r(N)'
local stim_to_allocate = 363.3*10^6-`stim_in_data'
* 2009: rnd allocation of stimulus projects, mean as in mean bid of 2009;
set seed 4711
gen stim_rnd = 0
gsort -date
count if yofd(date) == 2009
local lines_used = `r(N)'
local stim_left = `stim_to_allocate'
while `stim_left' > 0 {
 local stim_draw = runiform() * 2 * 2.76*10^6
 local runiform_helper = runiform()
 if `stim_left' >= `stim_draw' {
  replace stim_rnd = stim_rnd + `stim_draw' if _n == round(`lines_used' * `runiform_helper')
  local stim_left = `stim_left' - `stim_draw'
 }
 else {
  replace stim_rnd = stim_rnd + `stim_left' if _n == round(`lines_used' * `runiform_helper')
  local stim_left = 0
 }
}
replace stim_rnd = stim_rnd + bid_r if stimulus_project == 1 & rank == 1
gen delta_bbb_step1 = stim_rnd / backlog_sd
sort bidder date id
by bidder : gen delta_bbb = sum(delta_bbb_step1)
gen backlog = backlog_ORIG - delta_bbb
replace backlog = -2 if backlog < -2
bys id : egen backlog_others = total(backlog)
replace backlog_others = backlog_others - backlog
* calc bid adjusted
gen lambda_test = `_b_1__cons'
foreach j in `expvars1' `expvars2' potentials {
 replace lambda_test = lambda_test + `j' * `_b_1_`j''
}
gen rho_test = `_b_2__cons'
foreach j in `expvars1' `expvars2' potentials {
 replace rho_test = rho_test + `j' * `_b_2_`j''
}
gen bmu_test = lambda_test * exp(lngamma(1+1/rho_test))
drop lambda_test rho_test log_num_bids backlog_others
* calc cost adjusted
gen lambda_c_test = `_bc_1__cons'
foreach j in `expvars1_cost' `expvars2_cost' {
 replace lambda_c_test = lambda_c_test + `j' * `_bc_1_`j''
}
gen rho_c_test = `_bc_2__cons'
foreach j in `expvars1_cost' `expvars2_cost' {
 replace rho_c_test = rho_c_test + `j' * `_bc_2_`j''
}
gen cmu_test = lambda_c_test * exp(lngamma(1+1/rho_c_test))
* gen lerner
gen mu_3_exper = (bid_r - bmu + bmu_test - (value_wei - cmu + cmu_test)) / (bid_r - bmu + bmu_test)
gen mu_3_exper_ORIG = mu_3_exper
drop bmu_test cmu_test lambda_c_test rho_c_test backlog contracts_new
replace mu_3_exper = 1 if mu_3_exper > 1 & mu_3_exper != .
replace mu_3_exper = 0 if mu_3_exper < 0
replace mu_3_exper = mu_3_exper * 100
ren backlog_ORIG backlog
ren backlog_others_ORIG backlog_others
ren contracts_new_ORIG contracts_new
gen log_num_bids = log(num_bids)
drop stim_rnd delta_bbb_step1 delta_bbb
}

/* Table 9 (R8), Columns (3) and (4) */

ttest markup_dyn if non_imputed_ml== 1, by(crisis)
ttest markup_dyn if non_imputed_ml== 1 & rank==1, by(crisis)
ttest markup_dyn == mu_1_exper if crisis == 1
ttest markup_dyn == mu_1_exper if crisis == 1 & rank==1
ttest markup_dyn == mu_2_exper if crisis == 0
ttest markup_dyn == mu_2_exper if crisis == 0 & rank==1
ttest markup_dyn == mu_3_exper if crisis == 1
ttest markup_dyn == mu_3_exper if crisis == 1 & rank==1

/* Table 9 (R8), Columns (3) and (4) --- END --- */

log close
