# Supplementary material for: Competition in the economic crisis: Analysis of procurement auctions
Source: Eur Econ Rev. 2015 Jan;73:35–57. doi: 10.1016/j.euroecorev.2014.10.007 (PMC4318169; doi:10.1016/j.euroecorev.2014.10.007)
Supplement: Application 2 [file mmc2.zip › log_files/bid_distribution.log]

-----------------------------------------------------------------------------------------------------------------------------------------------------------------
      name:  <unnamed>
       log:  log_files/bid_distribution.log
  log type:  text
 opened on:  16 Nov 2014, 19:13:54

. 
. version 12.0

. 
. use files/data

. 
. local expvars1 = "log_num_bids backlog backlog_others contracts_new eng_est log_emp_avg km km_avg km_others"

. local expvars2 = "same_postal same_distr same_state heavy gen_contr open"

. local expvars1_weg = "log_num_bids backlog backlog_others log_emp_avg km km_avg km_others"

. local expvars2_weg = "same_postal same_distr same_state heavy gen_contr open"

. local impvars1 = "km km_avg km_others same_postal same_distr same_state backlog backlog_others"

. local impvars2 = "emp_avg"

. 
. * OUTLIERS
. drop if outlier == 1
(1145 observations deleted)

. 
. * WEIBULL ML PROGRAM
. capture program drop symm

. program define symm
  1. version 12.0
  2.  args lnf lambda rho
  3.  local y1 "$ML_y1"
  4.  qui replace `lnf'= ln(`rho') - ln(`lambda') + (`rho'-1)*(ln(`y1') - ln(`lambda')) - (`y1'/`lambda')^(`rho')
  5. end

. 
. ****************************************************************************************************
. * WEIBULL MODEL:
. 
. regr bid_r `expvars1' `expvars2' potentials if non_imputed_ml == 1

      Source |       SS       df       MS              Number of obs =   14845
-------------+------------------------------           F( 16, 14828) =19998.41
       Model |  4.2539e+17    16  2.6587e+16           Prob > F      =  0.0000
    Residual |  1.9713e+16 14828  1.3295e+12           R-squared     =  0.9557
-------------+------------------------------           Adj R-squared =  0.9557
       Total |  4.4511e+17 14844  2.9986e+13           Root MSE      =  1.2e+06

--------------------------------------------------------------------------------
         bid_r |      Coef.   Std. Err.      t    P>|t|     [95% Conf. Interval]
---------------+----------------------------------------------------------------
  log_num_bids |   81218.07   57879.74     1.40   0.161     -32233.4    194669.5
       backlog |   18562.08    11834.4     1.57   0.117    -4634.819    41758.98
backlog_others |    -8803.8   3074.724    -2.86   0.004    -14830.64    -2776.96
 contracts_new |   196.8397   53.32733     3.69   0.000     92.31148    301.3678
       eng_est |   1.151228   .0021251   541.74   0.000     1.147063    1.155393
   log_emp_avg |  -29637.15   6274.056    -4.72   0.000    -41935.08   -17339.23
            km |   611.9834   123.0323     4.97   0.000     370.8248    853.1421
        km_avg |   456.9738   376.1648     1.21   0.224    -280.3558    1194.303
     km_others |  -113.2615   52.21196    -2.17   0.030    -215.6034   -10.91962
   same_postal |  -6451.699   55820.76    -0.12   0.908    -115867.3    102963.9
    same_distr |   12165.14   34222.61     0.36   0.722    -54915.42    79245.69
    same_state |     114349   30093.57     3.80   0.000     55361.82    173336.1
         heavy |  -159083.7   22810.24    -6.97   0.000    -203794.6   -114372.8
     gen_contr |   277191.8   41542.29     6.67   0.000     195763.8    358619.9
          open |  -20500.25   28944.99    -0.71   0.479    -77236.03    36235.53
    potentials |   588.2518   876.1256     0.67   0.502    -1129.063    2305.567
         _cons |  -581464.7   166515.7    -3.49   0.000    -907856.1   -255073.3
--------------------------------------------------------------------------------

. gen in_wei = e(sample)==1

. di "`c(seed)'"
X94abe59bc9eb76f9b7702083ca0c3eea000308ce

. ml model lf symm (bid_r = `expvars1' `expvars2' potentials) (`expvars1' `expvars2' potentials) if non_imputed_ml == 1, technique(bhhh)  

. *qui ml check
. qui ml search

. ml maximize, difficult

initial:       log likelihood = -232037.45
rescale:       log likelihood = -231403.45
rescale eq:    log likelihood = -231403.45
Iteration 0:   log likelihood = -231403.45  
Iteration 1:   log likelihood = -230065.56  
Iteration 2:   log likelihood = -229109.22  
Iteration 3:   log likelihood =    -228175  
Iteration 4:   log likelihood = -226217.08  
Iteration 5:   log likelihood = -225218.35  
Iteration 6:   log likelihood = -224235.59  
Iteration 7:   log likelihood =  -222250.8  
Iteration 8:   log likelihood = -217947.96  
Iteration 9:   log likelihood = -216402.36  
Iteration 10:  log likelihood = -215056.24  
Iteration 11:  log likelihood = -214076.82  
Iteration 12:  log likelihood = -212888.21  
Iteration 13:  log likelihood = -212094.24  
Iteration 14:  log likelihood = -210850.98  
Iteration 15:  log likelihood = -210664.49  
Iteration 16:  log likelihood = -210347.53  
Iteration 17:  log likelihood = -209840.42  
Iteration 18:  log likelihood = -209434.95  
Iteration 19:  log likelihood = -208870.18  
Iteration 20:  log likelihood = -208441.78  
Iteration 21:  log likelihood =  -208235.6  
Iteration 22:  log likelihood = -208136.18  
Iteration 23:  log likelihood =  -208051.4  
Iteration 24:  log likelihood = -207964.82  
Iteration 25:  log likelihood = -207862.94  
Iteration 26:  log likelihood = -207776.61  
Iteration 27:  log likelihood = -207730.18  
Iteration 28:  log likelihood = -207685.59  
Iteration 29:  log likelihood = -207653.75  
Iteration 30:  log likelihood = -207639.29  
Iteration 31:  log likelihood = -207626.98  
Iteration 32:  log likelihood = -207616.98  
Iteration 33:  log likelihood =  -207602.7  
Iteration 34:  log likelihood = -207590.32  
Iteration 35:  log likelihood = -207573.75  
Iteration 36:  log likelihood = -207551.19  
Iteration 37:  log likelihood = -207521.68  
Iteration 38:  log likelihood = -207485.76  
Iteration 39:  log likelihood = -207456.68  
Iteration 40:  log likelihood = -207435.39  
Iteration 41:  log likelihood = -207419.12  
Iteration 42:  log likelihood = -207407.94  
Iteration 43:  log likelihood = -207399.72  
Iteration 44:  log likelihood = -207390.93  
Iteration 45:  log likelihood = -207383.27  
Iteration 46:  log likelihood = -207374.74  
Iteration 47:  log likelihood = -207367.17  
Iteration 48:  log likelihood = -207358.59  
Iteration 49:  log likelihood = -207351.08  
Iteration 50:  log likelihood = -207342.34  
Iteration 51:  log likelihood = -207334.88  
Iteration 52:  log likelihood = -207325.92  
Iteration 53:  log likelihood =  -207318.5  
Iteration 54:  log likelihood = -207309.32  
Iteration 55:  log likelihood = -207301.84  
Iteration 56:  log likelihood = -207293.22  
Iteration 57:  log likelihood = -207285.65  
Iteration 58:  log likelihood =  -207277.3  
Iteration 59:  log likelihood = -207268.88  
Iteration 60:  log likelihood = -207260.18  
Iteration 61:  log likelihood = -207251.95  
Iteration 62:  log likelihood = -207242.86  
Iteration 63:  log likelihood = -207234.84  
Iteration 64:  log likelihood = -207225.34  
Iteration 65:  log likelihood = -207217.51  
Iteration 66:  log likelihood = -207208.42  
Iteration 67:  log likelihood = -207200.49  
Iteration 68:  log likelihood = -207190.98  
Iteration 69:  log likelihood = -207179.32  
Iteration 70:  log likelihood = -207169.93  
Iteration 71:  log likelihood = -207162.09  
Iteration 72:  log likelihood = -207153.22  
Iteration 73:  log likelihood = -207144.57  
Iteration 74:  log likelihood = -207135.37  
Iteration 75:  log likelihood = -207127.35  
Iteration 76:  log likelihood = -207117.86  
Iteration 77:  log likelihood = -207110.26  
Iteration 78:  log likelihood = -207101.83  
Iteration 79:  log likelihood = -207094.16  
Iteration 80:  log likelihood = -207085.97  
Iteration 81:  log likelihood = -207079.16  
Iteration 82:  log likelihood = -207071.62  
Iteration 83:  log likelihood =  -207065.7  
Iteration 84:  log likelihood = -207059.25  
Iteration 85:  log likelihood = -207054.37  
Iteration 86:  log likelihood = -207049.43  
Iteration 87:  log likelihood = -207045.64  
Iteration 88:  log likelihood = -207042.43  
Iteration 89:  log likelihood = -207039.85  
Iteration 90:  log likelihood = -207037.64  
Iteration 91:  log likelihood = -207035.81  
Iteration 92:  log likelihood = -207034.16  
Iteration 93:  log likelihood = -207032.55  
Iteration 94:  log likelihood = -207030.94  
Iteration 95:  log likelihood = -207029.39  
Iteration 96:  log likelihood = -207027.92  
Iteration 97:  log likelihood = -207026.35  
Iteration 98:  log likelihood = -207024.93  
Iteration 99:  log likelihood = -207023.56  
Iteration 100: log likelihood = -207022.21  
Iteration 101: log likelihood = -207020.86  
Iteration 102: log likelihood = -207019.49  
Iteration 103: log likelihood = -207018.06  
Iteration 104: log likelihood = -207016.52  
Iteration 105: log likelihood = -207015.02  
Iteration 106: log likelihood = -207013.54  
Iteration 107: log likelihood = -207011.99  
Iteration 108: log likelihood = -207010.56  
Iteration 109: log likelihood = -207009.19  
Iteration 110: log likelihood = -207007.83  
Iteration 111: log likelihood = -207006.48  
Iteration 112: log likelihood =  -207005.1  
Iteration 113: log likelihood = -207003.69  
Iteration 114: log likelihood = -207002.11  
Iteration 115: log likelihood = -207000.63  
Iteration 116: log likelihood = -206999.13  
Iteration 117: log likelihood = -206997.59  
Iteration 118: log likelihood = -206996.14  
Iteration 119: log likelihood = -206994.55  
Iteration 120: log likelihood = -206993.13  
Iteration 121: log likelihood = -206991.75  
Iteration 122: log likelihood = -206990.38  
Iteration 123: log likelihood = -206989.02  
Iteration 124: log likelihood = -206987.65  
Iteration 125: log likelihood = -206986.18  
Iteration 126: log likelihood = -206984.65  
Iteration 127: log likelihood = -206983.12  
Iteration 128: log likelihood = -206981.64  
Iteration 129: log likelihood = -206980.06  
Iteration 130: log likelihood = -206978.63  
Iteration 131: log likelihood = -206977.24  
Iteration 132: log likelihood = -206975.86  
Iteration 133: log likelihood = -206974.49  
Iteration 134: log likelihood = -206973.11  
Iteration 135: log likelihood = -206971.65  
Iteration 136: log likelihood = -206970.08  
Iteration 137: log likelihood = -206968.56  
Iteration 138: log likelihood = -206967.06  
Iteration 139: log likelihood = -206965.48  
Iteration 140: log likelihood = -206964.03  
Iteration 141: log likelihood = -206962.63  
Iteration 142: log likelihood = -206961.25  
Iteration 143: log likelihood = -206959.87  
Iteration 144: log likelihood = -206958.47  
Iteration 145: log likelihood = -206957.01  
Iteration 146: log likelihood = -206955.42  
Iteration 147: log likelihood = -206953.89  
Iteration 148: log likelihood = -206952.37  
Iteration 149: log likelihood = -206950.79  
Iteration 150: log likelihood = -206949.31  
Iteration 151: log likelihood =  -206947.9  
Iteration 152: log likelihood = -206946.51  
Iteration 153: log likelihood = -206945.12  
Iteration 154: log likelihood = -206943.69  
Iteration 155: log likelihood = -206942.24  
Iteration 156: log likelihood = -206940.61  
Iteration 157: log likelihood = -206939.08  
Iteration 158: log likelihood = -206937.52  
Iteration 159: log likelihood = -206935.94  
Iteration 160: log likelihood = -206934.43  
Iteration 161: log likelihood = -206932.79  
Iteration 162: log likelihood = -206931.32  
Iteration 163: log likelihood = -206929.89  
Iteration 164: log likelihood = -206928.46  
Iteration 165: log likelihood = -206927.04  
Iteration 166: log likelihood = -206925.61  
Iteration 167: log likelihood = -206924.08  
Iteration 168: log likelihood = -206922.48  
Iteration 169: log likelihood = -206920.87  
Iteration 170: log likelihood = -206919.33  
Iteration 171: log likelihood = -206917.67  
Iteration 172: log likelihood = -206916.16  
Iteration 173: log likelihood =  -206914.7  
Iteration 174: log likelihood = -206913.24  
Iteration 175: log likelihood =  -206911.8  
Iteration 176: log likelihood = -206910.33  
Iteration 177: log likelihood = -206908.77  
Iteration 178: log likelihood = -206907.12  
Iteration 179: log likelihood = -206905.49  
Iteration 180: log likelihood = -206903.89  
Iteration 181: log likelihood = -206902.19  
Iteration 182: log likelihood = -206900.63  
Iteration 183: log likelihood = -206899.12  
Iteration 184: log likelihood = -206897.62  
Iteration 185: log likelihood = -206896.12  
Iteration 186: log likelihood =  -206894.6  
Iteration 187: log likelihood = -206892.98  
Iteration 188: log likelihood = -206891.26  
Iteration 189: log likelihood = -206889.55  
Iteration 190: log likelihood = -206887.88  
Iteration 191: log likelihood =  -206886.1  
Iteration 192: log likelihood = -206884.46  
Iteration 193: log likelihood = -206882.86  
Iteration 194: log likelihood = -206881.26  
Iteration 195: log likelihood = -206879.67  
Iteration 196: log likelihood = -206878.04  
Iteration 197: log likelihood = -206876.29  
Iteration 198: log likelihood = -206874.44  
Iteration 199: log likelihood = -206872.57  
Iteration 200: log likelihood = -206870.76  
Iteration 201: log likelihood = -206869.03  
Iteration 202: log likelihood = -206867.27  
Iteration 203: log likelihood =  -206865.5  
Iteration 204: log likelihood = -206863.66  
Iteration 205: log likelihood = -206861.71  
Iteration 206: log likelihood = -206859.55  
Iteration 207: log likelihood = -206857.38  
Iteration 208: log likelihood = -206855.19  
Iteration 209: log likelihood = -206853.05  
Iteration 210: log likelihood =  -206850.8  
Iteration 211: log likelihood = -206848.44  
Iteration 212: log likelihood = -206845.89  
Iteration 213: log likelihood = -206843.11  
Iteration 214: log likelihood = -206839.75  
Iteration 215: log likelihood = -206835.79  
Iteration 216: log likelihood = -206830.84  
Iteration 217: log likelihood = -206822.59  
Iteration 218: log likelihood = -206806.64  
Iteration 219: log likelihood = -206796.68  
Iteration 220: log likelihood = -206794.81  
Iteration 221: log likelihood = -206794.28  
Iteration 222: log likelihood = -206794.08  
Iteration 223: log likelihood = -206793.98  
Iteration 224: log likelihood = -206793.93  
Iteration 225: log likelihood =  -206793.9  
Iteration 226: log likelihood = -206793.88  
Iteration 227: log likelihood = -206793.87  
Iteration 228: log likelihood = -206793.86  
Iteration 229: log likelihood = -206793.85  
Iteration 230: log likelihood = -206793.84  
Iteration 231: log likelihood = -206793.84  
Iteration 232: log likelihood = -206793.83  
Iteration 233: log likelihood = -206793.83  
Iteration 234: log likelihood = -206793.83  
Iteration 235: log likelihood = -206793.82  
Iteration 236: log likelihood = -206793.82  
Iteration 237: log likelihood = -206793.82  
Iteration 238: log likelihood = -206793.82  
Iteration 239: log likelihood = -206793.82  
Iteration 240: log likelihood = -206793.81  
Iteration 241: log likelihood = -206793.81  
Iteration 242: log likelihood = -206793.81  
Iteration 243: log likelihood = -206793.81  
Iteration 244: log likelihood = -206793.81  
Iteration 245: log likelihood = -206793.81  
Iteration 246: log likelihood = -206793.81  
Iteration 247: log likelihood = -206793.81  
Iteration 248: log likelihood = -206793.81  
Iteration 249: log likelihood = -206793.81  
Iteration 250: log likelihood = -206793.81  
Iteration 251: log likelihood = -206793.81  
Iteration 252: log likelihood = -206793.81  
Iteration 253: log likelihood = -206793.81  
Iteration 254: log likelihood =  -206793.8  
Iteration 255: log likelihood =  -206793.8  
Iteration 256: log likelihood =  -206793.8  
Iteration 257: log likelihood =  -206793.8  
Iteration 258: log likelihood =  -206793.8  
Iteration 259: log likelihood =  -206793.8  
Iteration 260: log likelihood =  -206793.8  
Iteration 261: log likelihood =  -206793.8  
Iteration 262: log likelihood =  -206793.8  
Iteration 263: log likelihood =  -206793.8  
Iteration 264: log likelihood =  -206793.8  
Iteration 265: log likelihood =  -206793.8  
Iteration 266: log likelihood =  -206793.8  
Iteration 267: log likelihood =  -206793.8  
Iteration 268: log likelihood =  -206793.8  
Iteration 269: log likelihood =  -206793.8  
Iteration 270: log likelihood =  -206793.8  
Iteration 271: log likelihood =  -206793.8  
Iteration 272: log likelihood =  -206793.8  
Iteration 273: log likelihood =  -206793.8  
Iteration 274: log likelihood =  -206793.8  
Iteration 275: log likelihood =  -206793.8  
Iteration 276: log likelihood =  -206793.8  
Iteration 277: log likelihood =  -206793.8  
Iteration 278: log likelihood =  -206793.8  
Iteration 279: log likelihood =  -206793.8  
Iteration 280: log likelihood =  -206793.8  
Iteration 281: log likelihood =  -206793.8  
Iteration 282: log likelihood =  -206793.8  
Iteration 283: log likelihood =  -206793.8  
Iteration 284: log likelihood =  -206793.8  
Iteration 285: log likelihood =  -206793.8  
Iteration 286: log likelihood =  -206793.8  
Iteration 287: log likelihood =  -206793.8  
Iteration 288: log likelihood =  -206793.8  
Iteration 289: log likelihood =  -206793.8  
Iteration 290: log likelihood =  -206793.8  
Iteration 291: log likelihood =  -206793.8  
Iteration 292: log likelihood =  -206793.8  
Iteration 293: log likelihood =  -206793.8  
Iteration 294: log likelihood =  -206793.8  
Iteration 295: log likelihood =  -206793.8  
Iteration 296: log likelihood =  -206793.8  
Iteration 297: log likelihood =  -206793.8  
Iteration 298: log likelihood =  -206793.8  
Iteration 299: log likelihood =  -206793.8  
Iteration 300: log likelihood =  -206793.8  
Iteration 301: log likelihood =  -206793.8  
Iteration 302: log likelihood =  -206793.8  
Iteration 303: log likelihood =  -206793.8  
Iteration 304: log likelihood =  -206793.8  
Iteration 305: log likelihood =  -206793.8  
Iteration 306: log likelihood =  -206793.8  
Iteration 307: log likelihood =  -206793.8  
Iteration 308: log likelihood =  -206793.8  
Iteration 309: log likelihood =  -206793.8  
Iteration 310: log likelihood =  -206793.8  
Iteration 311: log likelihood =  -206793.8  
Iteration 312: log likelihood =  -206793.8  
Iteration 313: log likelihood =  -206793.8  

                                                  Number of obs   =      14845
                                                  Wald chi2(16)   =  120279.31
Log likelihood =  -206793.8                       Prob > chi2     =     0.0000

--------------------------------------------------------------------------------
               |                 OPG
         bid_r |      Coef.   Std. Err.      z    P>|z|     [95% Conf. Interval]
---------------+----------------------------------------------------------------
eq1            |
  log_num_bids |  -16334.14   3416.385    -4.78   0.000    -23030.13   -9638.145
       backlog |   2919.667   740.9596     3.94   0.000     1467.412    4371.921
backlog_others |   1219.449   236.1259     5.16   0.000     756.6511    1682.248
 contracts_new |   23.70161   2.808966     8.44   0.000     18.19614    29.20708
       eng_est |   1.134102   .0037869   299.48   0.000     1.126679    1.141524
   log_emp_avg |  -58.68272   351.3973    -0.17   0.867    -747.4087    630.0432
            km |  -6.677711   7.173747    -0.93   0.352      -20.738    7.382575
        km_avg |  -87.94605   22.01427    -3.99   0.000    -131.0932   -44.79888
     km_others |   38.72178   4.235257     9.14   0.000     30.42083    47.02273
   same_postal |  -8303.461   2566.398    -3.24   0.001    -13333.51   -3273.415
    same_distr |   43.73207   1639.474     0.03   0.979    -3169.579    3257.043
    same_state |  -5268.623    2055.78    -2.56   0.010    -9297.877   -1239.369
         heavy |   5987.438   3082.301     1.94   0.052    -53.76184    12028.64
     gen_contr |   39943.93   10008.73     3.99   0.000     20327.17    59560.69
          open |   9614.471    1227.28     7.83   0.000     7209.047    12019.89
    potentials |  -8.950594    49.3226    -0.18   0.856    -105.6211    87.71993
         _cons |  -12685.14   9699.503    -1.31   0.191    -31695.82    6325.537
---------------+----------------------------------------------------------------
eq2            |
  log_num_bids |   .2762177   .0860655     3.21   0.001     .1075324     .444903
       backlog |  -.0395634   .0206902    -1.91   0.056    -.0801153    .0009886
backlog_others |   .0319154   .0055094     5.79   0.000     .0211172    .0427136
 contracts_new |   .0002146   .0000854     2.51   0.012     .0000471     .000382
       eng_est |   5.04e-08   2.99e-09    16.84   0.000     4.45e-08    5.62e-08
   log_emp_avg |    .139674   .0102552    13.62   0.000     .1195741    .1597739
            km |   -.000903   .0001969    -4.59   0.000    -.0012888   -.0005171
        km_avg |  -.0007028   .0003688    -1.91   0.057    -.0014257    .0000201
     km_others |    .000105   .0000697     1.51   0.132    -.0000316    .0002415
   same_postal |  -.1702424   .0750321    -2.27   0.023    -.3173025   -.0231822
    same_distr |   .0467535   .0387038     1.21   0.227    -.0291045    .1226115
    same_state |  -.1685914    .046654    -3.61   0.000    -.2600315   -.0771513
         heavy |  -.0697776   .0401725    -1.74   0.082    -.1485143     .008959
     gen_contr |   .9290959   .1008849     9.21   0.000     .7313652    1.126827
          open |   .1338863   .0483651     2.77   0.006     .0390925    .2286802
    potentials |      .0081   .0012134     6.68   0.000     .0057218    .0104783
         _cons |   1.533052   .2435235     6.30   0.000     1.055755    2.010349
--------------------------------------------------------------------------------

. est store wei_out

. 
. 
. /* Table 6 */
. 
. estimates replay wei_out

-----------------------------------------------------------------------------------------------------------------------------------------------------------------
Model wei_out
-----------------------------------------------------------------------------------------------------------------------------------------------------------------

                                                  Number of obs   =      14845
                                                  Wald chi2(16)   =  120279.31
Log likelihood =  -206793.8                       Prob > chi2     =     0.0000

--------------------------------------------------------------------------------
               |                 OPG
         bid_r |      Coef.   Std. Err.      z    P>|z|     [95% Conf. Interval]
---------------+----------------------------------------------------------------
eq1            |
  log_num_bids |  -16334.14   3416.385    -4.78   0.000    -23030.13   -9638.145
       backlog |   2919.667   740.9596     3.94   0.000     1467.412    4371.921
backlog_others |   1219.449   236.1259     5.16   0.000     756.6511    1682.248
 contracts_new |   23.70161   2.808966     8.44   0.000     18.19614    29.20708
       eng_est |   1.134102   .0037869   299.48   0.000     1.126679    1.141524
   log_emp_avg |  -58.68272   351.3973    -0.17   0.867    -747.4087    630.0432
            km |  -6.677711   7.173747    -0.93   0.352      -20.738    7.382575
        km_avg |  -87.94605   22.01427    -3.99   0.000    -131.0932   -44.79888
     km_others |   38.72178   4.235257     9.14   0.000     30.42083    47.02273
   same_postal |  -8303.461   2566.398    -3.24   0.001    -13333.51   -3273.415
    same_distr |   43.73207   1639.474     0.03   0.979    -3169.579    3257.043
    same_state |  -5268.623    2055.78    -2.56   0.010    -9297.877   -1239.369
         heavy |   5987.438   3082.301     1.94   0.052    -53.76184    12028.64
     gen_contr |   39943.93   10008.73     3.99   0.000     20327.17    59560.69
          open |   9614.471    1227.28     7.83   0.000     7209.047    12019.89
    potentials |  -8.950594    49.3226    -0.18   0.856    -105.6211    87.71993
         _cons |  -12685.14   9699.503    -1.31   0.191    -31695.82    6325.537
---------------+----------------------------------------------------------------
eq2            |
  log_num_bids |   .2762177   .0860655     3.21   0.001     .1075324     .444903
       backlog |  -.0395634   .0206902    -1.91   0.056    -.0801153    .0009886
backlog_others |   .0319154   .0055094     5.79   0.000     .0211172    .0427136
 contracts_new |   .0002146   .0000854     2.51   0.012     .0000471     .000382
       eng_est |   5.04e-08   2.99e-09    16.84   0.000     4.45e-08    5.62e-08
   log_emp_avg |    .139674   .0102552    13.62   0.000     .1195741    .1597739
            km |   -.000903   .0001969    -4.59   0.000    -.0012888   -.0005171
        km_avg |  -.0007028   .0003688    -1.91   0.057    -.0014257    .0000201
     km_others |    .000105   .0000697     1.51   0.132    -.0000316    .0002415
   same_postal |  -.1702424   .0750321    -2.27   0.023    -.3173025   -.0231822
    same_distr |   .0467535   .0387038     1.21   0.227    -.0291045    .1226115
    same_state |  -.1685914    .046654    -3.61   0.000    -.2600315   -.0771513
         heavy |  -.0697776   .0401725    -1.74   0.082    -.1485143     .008959
     gen_contr |   .9290959   .1008849     9.21   0.000     .7313652    1.126827
          open |   .1338863   .0483651     2.77   0.006     .0390925    .2286802
    potentials |      .0081   .0012134     6.68   0.000     .0057218    .0104783
         _cons |   1.533052   .2435235     6.30   0.000     1.055755    2.010349
--------------------------------------------------------------------------------

. 
. /* Table 6 ---END--- */
. 
. predict double lambda, eq(#1)
(12959 missing values generated)

. predict double rho, eq(#2)
(12959 missing values generated)

. gen double bmu = lambda * exp(lngamma(1+1/rho))
(12959 missing values generated)

. replace bmu = . if bid_r == .
(0 real changes made)

. 
. * define coefficient estimate macros:
. foreach j in _cons `expvars1' `expvars2' potentials {
  2.  forval k = 1 / 2 {
  3.   local _b_`k'_`j' = _b[eq`k':`j']
  4.  }
  5. }

. 
. /* Figure 5 */
. 
. forval j = 2/17  {
  2.  gen bbb_ex1_lambda_`j' = lambda - log_num_bids * `_b_1_log_num_bids' + log(`j') * `_b_1_log_num_bids'
  3.  gen bbb_ex1_rho_`j'    = rho    - log_num_bids * `_b_2_log_num_bids' + log(`j') * `_b_2_log_num_bids'
  4.  gen bbb_ex1_`j' = bbb_ex1_lambda_`j' * exp(lngamma(1+1/bbb_ex1_rho_`j'))
  5.  drop bbb_ex1_lambda_`j' bbb_ex1_rho_`j'
  6. }
(12959 missing values generated)
(12959 missing values generated)
(12959 missing values generated)
(12959 missing values generated)
(12959 missing values generated)
(12959 missing values generated)
(12959 missing values generated)
(12959 missing values generated)
(12959 missing values generated)
(12959 missing values generated)
(12959 missing values generated)
(12959 missing values generated)
(12959 missing values generated)
(12959 missing values generated)
(12959 missing values generated)
(12959 missing values generated)
(12959 missing values generated)
(12959 missing values generated)
(12959 missing values generated)
(12959 missing values generated)
(12959 missing values generated)
(12959 missing values generated)
(12959 missing values generated)
(12959 missing values generated)
(12959 missing values generated)
(12959 missing values generated)
(12959 missing values generated)
(12959 missing values generated)
(12959 missing values generated)
(12959 missing values generated)
(12959 missing values generated)
(12959 missing values generated)
(12959 missing values generated)
(12959 missing values generated)
(12959 missing values generated)
(12959 missing values generated)
(12959 missing values generated)
(12959 missing values generated)
(12959 missing values generated)
(12959 missing values generated)
(12959 missing values generated)
(12959 missing values generated)
(12959 missing values generated)
(12959 missing values generated)
(12959 missing values generated)
(12959 missing values generated)
(12959 missing values generated)
(12959 missing values generated)

. local counter = 0

. forval j = -1.8(.3)2.7 {
  2.  local counter = `counter' + 1
  3.  gen bbb_ex2 = `j'
  4.  bys id : egen bbb_others_ex2_step1 = total(bbb_ex2)
  5.  gen bbb_others_ex2 = bbb_others_ex2_step1 - bbb_ex2
  6.  gen bbb_ex2_lambda_`counter' = lambda - backlog * `_b_1_backlog' + `j' * `_b_1_backlog' - backlog_others * `_b_1_backlog_others' + bbb_others_ex2 * `_b_1_b
> acklog_others'
  7.  gen bbb_ex2_rho_`counter'    = rho    - backlog * `_b_2_backlog' + `j' * `_b_2_backlog' - backlog_others * `_b_2_backlog_others' + bbb_others_ex2 * `_b_2_b
> acklog_others'
  8.  gen bbb_ex2_`counter' = bbb_ex2_lambda_`counter' * exp(lngamma(1+1/bbb_ex2_rho_`counter'))
  9.  drop bbb_ex2_lambda_`counter' bbb_ex2_rho_`counter' bbb_ex2 bbb_others_ex2_step1 bbb_others_ex2
 10. }
(12959 missing values generated)
(12959 missing values generated)
(12959 missing values generated)
(12959 missing values generated)
(12959 missing values generated)
(12959 missing values generated)
(12959 missing values generated)
(12959 missing values generated)
(12959 missing values generated)
(12959 missing values generated)
(12959 missing values generated)
(12959 missing values generated)
(12959 missing values generated)
(12959 missing values generated)
(12959 missing values generated)
(12959 missing values generated)
(12959 missing values generated)
(12959 missing values generated)
(12959 missing values generated)
(12959 missing values generated)
(12959 missing values generated)
(12959 missing values generated)
(12959 missing values generated)
(12959 missing values generated)
(12959 missing values generated)
(12959 missing values generated)
(12959 missing values generated)
(12959 missing values generated)
(12959 missing values generated)
(12959 missing values generated)
(12959 missing values generated)
(12959 missing values generated)
(12959 missing values generated)
(12959 missing values generated)
(12959 missing values generated)
(12959 missing values generated)
(12959 missing values generated)
(12959 missing values generated)
(12959 missing values generated)
(12959 missing values generated)
(12959 missing values generated)
(12959 missing values generated)
(12959 missing values generated)
(12959 missing values generated)
(12959 missing values generated)
(12959 missing values generated)
(12959 missing values generated)
(12959 missing values generated)

. gsort -non_imputed_ml bid_r

. count if non_imputed_ml == 1
14845

. local median_project = round(`r(N)'/2)

. gen median_project_step1 = 1 if _n == `median_project'
(28696 missing values generated)

. bys id : egen median_project = max(median_project_step1)
(28685 missing values generated)

. forval j = 2 / 17 {
  2.  quietly sum bbb_ex1_`j' if median_project == 1 & rank == 1
  3.  local m1_`j' = `r(mean)'/10^5
  4. }

. local counter = 0

. forval j = -1.8(.3)2.7 {
  2.  local counter = `counter' + 1
  3.  quietly sum bbb_ex2_`counter' if median_project == 1 & rank == 1
  4.  local m2_`counter' = `r(mean)'/10^5
  5. }

. ren backlog backlog_ORIG

. gen bid_backlog = .
(28697 missing values generated)

. gen bid_numbids = .
(28697 missing values generated)

. gen numbids = .
(28697 missing values generated)

. gen backlog = .
(28697 missing values generated)

. replace numbids = _n + 1 if _n <= 16
(16 real changes made)

. forval j = 1 / 16 {
  2.  quietly replace bid_numbids = `m1_`=`j'+1'' if _n == `j'
  3.  quietly replace backlog = `=(`j'+1)*0.3-2.4' if _n == `j'
  4.  quietly replace bid_backlog = `m2_`j'' if _n == `j'
  5. }

. twoway ///
>  line bid_backlog backlog, ///
>   yaxis(1) xaxis(1) xlabel(-1.8(.3)2.7, nogrid) lcolor(gs0) ///
>  || line bid_numbids numbids, ///
>  yaxis(1) xaxis(2) xlabel(2(1)17, axis(2) nogrid) lcolor(gs8) ///
>  ylabel(5.1(.1)5.9, nogrid angle(0)) yscale(range(5.1 5.95)) ///
>  xtitle("Backlog, standardized values (black line)") xtitle("Number of bidders (grey line)", axis(2)) ///
>  legend(off) graphregion(color(white)) ytitle("Bid, 100,000 of 2006 Euros")

. 
. drop backlog bid_backlog bid_numbids numbids bbb_ex1_* bbb_ex2_*

. ren backlog_ORIG backlog

. 
. /* Figure 5 ---END--- */
. 
. * PROFITS and Markups for Weibull:
. quietly {

. 
. /* Table 7 */
. 
. * column (1):
. ttest markup_wei if non_imputed_ml == 1, by(crisis)

Two-sample t test with equal variances
------------------------------------------------------------------------------
   Group |     Obs        Mean    Std. Err.   Std. Dev.   [95% Conf. Interval]
---------+--------------------------------------------------------------------
       0 |    9638    12.03538    .1699602    16.68556    11.70222    12.36854
       1 |    5207    10.52441    .1933436    13.95159    10.14538    10.90345
---------+--------------------------------------------------------------------
combined |   14845     11.5054    .1296504    15.79661    11.25127    11.75953
---------+--------------------------------------------------------------------
    diff |            1.510967    .2714116                .9789668    2.042967
------------------------------------------------------------------------------
    diff = mean(0) - mean(1)                                      t =   5.5671
Ho: diff = 0                                     degrees of freedom =    14843

    Ha: diff < 0                 Ha: diff != 0                 Ha: diff > 0
 Pr(T < t) = 1.0000         Pr(|T| > |t|) = 0.0000          Pr(T > t) = 0.0000

. * column (2):
. ttest markup_wei if stimulus_sector == 1 & non_imputed_ml == 1, by(crisis)

Two-sample t test with equal variances
------------------------------------------------------------------------------
   Group |     Obs        Mean    Std. Err.   Std. Dev.   [95% Conf. Interval]
---------+--------------------------------------------------------------------
       0 |    1381    14.90727    .5078991    18.87445    13.91094    15.90361
       1 |     720     11.6975     .588215    15.78347    10.54268    12.85233
---------+--------------------------------------------------------------------
combined |    2101     13.8073    .3913138    17.93652     13.0399    14.57471
---------+--------------------------------------------------------------------
    diff |             3.20977    .8217103                1.598318    4.821222
------------------------------------------------------------------------------
    diff = mean(0) - mean(1)                                      t =   3.9062
Ho: diff = 0                                     degrees of freedom =     2099

    Ha: diff < 0                 Ha: diff != 0                 Ha: diff > 0
 Pr(T < t) = 1.0000         Pr(|T| > |t|) = 0.0001          Pr(T > t) = 0.0000

. * column (3):
. mean markup_wei if stimulus_project == 1 & non_imputed_ml == 1

Mean estimation                     Number of obs    =     116

--------------------------------------------------------------
             |       Mean   Std. Err.     [95% Conf. Interval]
-------------+------------------------------------------------
  markup_wei |   13.51588   1.899989      9.752362    17.27939
--------------------------------------------------------------

. * column (4):
. ttest markup_wei if rank == 1 & non_imputed_ml == 1, by(crisis)

Two-sample t test with equal variances
------------------------------------------------------------------------------
   Group |     Obs        Mean    Std. Err.   Std. Dev.   [95% Conf. Interval]
---------+--------------------------------------------------------------------
       0 |    1301    22.94201    .7026982    25.34589    21.56347    24.32056
       1 |     646    19.65523    .8197267    20.83461    18.04557    21.26488
---------+--------------------------------------------------------------------
combined |    1947    21.85148    .5436416    23.98809     20.7853    22.91766
---------+--------------------------------------------------------------------
    diff |            3.286785    1.152469                1.026581    5.546989
------------------------------------------------------------------------------
    diff = mean(0) - mean(1)                                      t =   2.8520
Ho: diff = 0                                     degrees of freedom =     1945

    Ha: diff < 0                 Ha: diff != 0                 Ha: diff > 0
 Pr(T < t) = 0.9978         Pr(|T| > |t|) = 0.0044          Pr(T > t) = 0.0022

. * column (5):
. ttest markup_wei if rank == 1 & stimulus_sector == 1 & non_imputed_ml == 1, by(crisis)

Two-sample t test with equal variances
------------------------------------------------------------------------------
   Group |     Obs        Mean    Std. Err.   Std. Dev.   [95% Conf. Interval]
---------+--------------------------------------------------------------------
       0 |     212    27.53698    1.874845    27.29816    23.84116    31.23281
       1 |     105    20.03559    2.047053    20.97606    15.97621    24.09497
---------+--------------------------------------------------------------------
combined |     317     25.0523    1.437326    25.59085    22.22436    27.88023
---------+--------------------------------------------------------------------
    diff |            7.501393    3.029381                1.541015    13.46177
------------------------------------------------------------------------------
    diff = mean(0) - mean(1)                                      t =   2.4762
Ho: diff = 0                                     degrees of freedom =      315

    Ha: diff < 0                 Ha: diff != 0                 Ha: diff > 0
 Pr(T < t) = 0.9931         Pr(|T| > |t|) = 0.0138          Pr(T > t) = 0.0069

. * column (6):
. mean markup_wei if rank == 1 & stimulus_project == 1 & non_imputed_ml == 1

Mean estimation                     Number of obs    =      17

--------------------------------------------------------------
             |       Mean   Std. Err.     [95% Conf. Interval]
-------------+------------------------------------------------
  markup_wei |   20.24172   5.771137       8.00746    32.47599
--------------------------------------------------------------

. 
. /* Table 7 ---END--- */
. 
. /* Figure 4 */
. 
. /* graph for kdensities after estimation: */
. tempvar millbmu millbid

. gen `millbmu' = bmu_wei / 10^6
(12959 missing values generated)

. gen `millbid' = bid_r / 10^6

. count if markup_wei!=. & non_imputed_ml == 1 & bid_r != . & bmu_wei != .
14845

. local perc_largest = `r(N)'

. count if markup_wei!=. & non_imputed_ml == 1 & bid_r<10^7 & bmu_wei<10^7
14263

. local perc_largest = 100-`r(N)'/`perc_largest'*100

. local perc_largest = round(`perc_largest',.01)

. tw /*
> */ (kdensity `millbid' if markup_wei!=. & non_imputed_ml == 1 & bid_r<10^7 & bmu_wei<10^7, lcolor(gs0)) /*
> */ (kdensity `millbmu' if markup_wei!=. & non_imputed_ml == 1 & bid_r<10^7 & bmu_wei<10^7, lcolor(gs10) /*
> */  /* note("Horizontal scale in million 2006 Euros. Black represents actual bids, grey predictions." "Largest `perc_largest' percent truncated.") */ legend(of
> f) graphregion(color(white)) ytitle("") xtitle("") /*
> */  xmtick(1(1)10) xlabel(1(1)10, nogrid glcolor(gs15)) ylabel(, nogrid glcolor(gs15)) )

. 
. di "Horizontal scale in million 2006 Euros."
Horizontal scale in million 2006 Euros.

. di "Black represents actual bids, grey predictions."
Black represents actual bids, grey predictions.

. di "Largest `perc_largest' percent truncated."
Largest 3.92 percent truncated.

. 
. /* Figure 4 ---END--- */
. 
. * separate Weibull for costs:
. 
. gen value_wei_ORIG = value_wei
(12959 missing values generated)

. replace value_wei = 0 if value_wei < 0
(151 real changes made)

. local expvars1_cost = "backlog contracts_new eng_est log_emp_avg km"

. local expvars2_cost = "same_postal same_distr same_state heavy gen_contr open"

. set seed 8848

. regr value_wei `expvars1_cost' `expvars2_cost' if value_wei > 0 & in_wei == 1

      Source |       SS       df       MS              Number of obs =   14708
-------------+------------------------------           F( 11, 14696) =16690.82
       Model |  3.7935e+17    11  3.4487e+16           Prob > F      =  0.0000
    Residual |  3.0365e+16 14696  2.0662e+12           R-squared     =  0.9259
-------------+------------------------------           Adj R-squared =  0.9258
       Total |  4.0972e+17 14707  2.7859e+13           Root MSE      =  1.4e+06

-------------------------------------------------------------------------------
    value_wei |      Coef.   Std. Err.      t    P>|t|     [95% Conf. Interval]
--------------+----------------------------------------------------------------
      backlog |   17508.82   14420.92     1.21   0.225    -10757.99    45775.62
contracts_new |   160.2545   64.84658     2.47   0.013     33.14706    287.3619
      eng_est |   1.089785    .002614   416.90   0.000     1.084661    1.094908
  log_emp_avg |  -42546.38   7770.849    -5.48   0.000    -57778.21   -27314.54
           km |   595.8891   152.6399     3.90   0.000     296.6957    895.0825
  same_postal |  -5010.279   70167.82    -0.07   0.943      -142548    132527.5
   same_distr |    4981.86    42731.3     0.12   0.907    -78776.85    88740.57
   same_state |   113855.3    37583.2     3.03   0.002     40187.55    187523.1
        heavy |  -223532.7   27279.64    -8.19   0.000    -277004.2   -170061.2
    gen_contr |     314287   51196.72     6.14   0.000       213935      414639
         open |  -41291.72   35313.03    -1.17   0.242    -110509.7    27926.25
        _cons |  -311526.8   128918.6    -2.42   0.016    -564223.5   -58830.19
-------------------------------------------------------------------------------

. gen in_cost = e(sample)

. di "`c(seed)'"
X84a78d04c43f462544a474abacbdd93d000324fa

. ml model lf symm (value_wei = `expvars1_cost' `expvars2_cost') (`expvars1_cost' `expvars2_cost') if in_cost == 1, technique(bhhh)       

. *qui ml check
. qui ml search

. ml maximize, difficult

initial:       log likelihood = -228243.88
rescale:       log likelihood = -228103.85
rescale eq:    log likelihood = -228103.85
Iteration 0:   log likelihood = -228103.85  
Iteration 1:   log likelihood = -226540.46  
Iteration 2:   log likelihood = -224873.76  
Iteration 3:   log likelihood = -223356.86  
Iteration 4:   log likelihood = -221743.62  
Iteration 5:   log likelihood =  -218016.2  
Iteration 6:   log likelihood = -216613.99  
Iteration 7:   log likelihood = -215229.91  
Iteration 8:   log likelihood = -213878.28  
Iteration 9:   log likelihood = -211161.62  
Iteration 10:  log likelihood = -209791.54  
Iteration 11:  log likelihood = -208529.64  
Iteration 12:  log likelihood = -208007.49  
Iteration 13:  log likelihood = -207763.28  
Iteration 14:  log likelihood = -207684.62  
Iteration 15:  log likelihood = -207654.96  
Iteration 16:  log likelihood =  -207627.8  
Iteration 17:  log likelihood = -207607.36  
Iteration 18:  log likelihood = -207588.79  
Iteration 19:  log likelihood = -207570.82  
Iteration 20:  log likelihood = -207558.08  
Iteration 21:  log likelihood = -207547.44  
Iteration 22:  log likelihood = -207538.74  
Iteration 23:  log likelihood = -207529.21  
Iteration 24:  log likelihood = -207520.78  
Iteration 25:  log likelihood = -207510.94  
Iteration 26:  log likelihood = -207502.34  
Iteration 27:  log likelihood = -207492.38  
Iteration 28:  log likelihood = -207483.58  
Iteration 29:  log likelihood = -207473.46  
Iteration 30:  log likelihood = -207464.44  
Iteration 31:  log likelihood = -207454.17  
Iteration 32:  log likelihood = -207444.95  
Iteration 33:  log likelihood = -207434.42  
Iteration 34:  log likelihood = -207422.18  
Iteration 35:  log likelihood = -207409.86  
Iteration 36:  log likelihood = -207400.91  
Iteration 37:  log likelihood = -207391.12  
Iteration 38:  log likelihood = -207384.13  
Iteration 39:  log likelihood = -207368.94  
Iteration 40:  log likelihood = -207367.39  
Iteration 41:  log likelihood = -207362.46  
Iteration 42:  log likelihood = -207359.77  
Iteration 43:  log likelihood = -207357.92  
Iteration 44:  log likelihood =  -207356.3  
Iteration 45:  log likelihood = -207354.75  
Iteration 46:  log likelihood = -207353.59  
Iteration 47:  log likelihood = -207353.05  
Iteration 48:  log likelihood =    -207353  
Iteration 49:  log likelihood = -207352.99  
Iteration 50:  log likelihood = -207352.99  
Iteration 51:  log likelihood = -207352.98  
Iteration 52:  log likelihood = -207352.98  
Iteration 53:  log likelihood = -207352.98  
Iteration 54:  log likelihood = -207352.98  
Iteration 55:  log likelihood = -207352.98  
Iteration 56:  log likelihood = -207352.98  
Iteration 57:  log likelihood = -207352.98  
Iteration 58:  log likelihood = -207352.98  
Iteration 59:  log likelihood = -207352.98  
Iteration 60:  log likelihood = -207352.98  
Iteration 61:  log likelihood = -207352.98  
Iteration 62:  log likelihood = -207352.98  
Iteration 63:  log likelihood = -207352.98  
Iteration 64:  log likelihood = -207352.98  
Iteration 65:  log likelihood = -207352.98  
Iteration 66:  log likelihood = -207352.98  
Iteration 67:  log likelihood = -207352.98  
Iteration 68:  log likelihood = -207352.98  
Iteration 69:  log likelihood = -207352.98  
Iteration 70:  log likelihood = -207352.98  
Iteration 71:  log likelihood = -207352.98  
Iteration 72:  log likelihood = -207352.98  
Iteration 73:  log likelihood = -207352.98  
Iteration 74:  log likelihood = -207352.98  
Iteration 75:  log likelihood = -207352.98  
Iteration 76:  log likelihood = -207352.98  
Iteration 77:  log likelihood = -207352.98  
Iteration 78:  log likelihood = -207352.98  
Iteration 79:  log likelihood = -207352.98  
Iteration 80:  log likelihood = -207352.98  

                                                  Number of obs   =      14708
                                                  Wald chi2(11)   =   90710.48
Log likelihood = -207352.98                       Prob > chi2     =     0.0000

-------------------------------------------------------------------------------
              |                 OPG
    value_wei |      Coef.   Std. Err.      z    P>|z|     [95% Conf. Interval]
--------------+----------------------------------------------------------------
eq1           |
      backlog |   3076.634   775.7581     3.97   0.000     1556.176    4597.092
contracts_new |   19.91904   2.762177     7.21   0.000     14.50527    25.33281
      eng_est |   1.068922   .0041189   259.52   0.000      1.06085    1.076995
  log_emp_avg |  -750.1628    377.155    -1.99   0.047    -1489.373    -10.9526
           km |  -20.34425   7.544661    -2.70   0.007    -35.13151   -5.556983
  same_postal |  -9197.579    2646.16    -3.48   0.001    -14383.96     -4011.2
   same_distr |   805.3006   1561.261     0.52   0.606    -2254.714    3865.315
   same_state |  -5344.675   2283.271    -2.34   0.019    -9819.803   -869.5461
        heavy |   2260.524   3288.212     0.69   0.492    -4184.253    8705.301
    gen_contr |   23964.55   11118.27     2.16   0.031     2173.146    45755.96
         open |   14596.36   1230.863    11.86   0.000     12183.91     17008.8
        _cons |  -21267.28   6453.217    -3.30   0.001    -33915.36   -8619.211
--------------+----------------------------------------------------------------
eq2           |
      backlog |   .0022528   .0160292     0.14   0.888    -.0291639    .0336696
contracts_new |  -.0001396   .0000657    -2.12   0.034    -.0002684   -.0000107
      eng_est |   3.24e-08   2.87e-09    11.28   0.000     2.68e-08    3.81e-08
  log_emp_avg |   .0711622   .0087804     8.10   0.000     .0539529    .0883715
           km |   -.000701   .0001654    -4.24   0.000    -.0010251   -.0003769
  same_postal |  -.0936762   .0507837    -1.84   0.065    -.1932103     .005858
   same_distr |   -.059825   .0365654    -1.64   0.102    -.1314919    .0118419
   same_state |  -.0879052   .0405753    -2.17   0.030    -.1674313   -.0083792
        heavy |  -.0421853   .0300617    -1.40   0.161    -.1011052    .0167345
    gen_contr |   .5225611   .0746193     7.00   0.000     .3763099    .6688122
         open |   .2215665   .0343489     6.45   0.000     .1542439    .2888892
        _cons |   2.601076   .1350343    19.26   0.000     2.336414    2.865739
-------------------------------------------------------------------------------

. est store wei_cost_`jkl'

. * define coefficient estimate macros:
. foreach j in _cons `expvars1_cost' `expvars2_cost' {
  2.  forval k = 1 / 2 {
  3.   local _bc_`k'_`j' = _b[eq`k':`j']
  4.  }
  5. }

. predict double lambda_cost, eq(#1)
(12959 missing values generated)

. predict double rho_cost, eq(#2)
(12959 missing values generated)

. gen double cmu = lambda_cost * exp(lngamma(1+1/rho_cost))
(12959 missing values generated)

. replace cmu = . if bid_r == .
(0 real changes made)

. replace cmu = 0 if cmu < 0
(0 real changes made)

. replace cmu = . if in_wei != 1
(893 real changes made, 893 to missing)

. 
. /* COUNTERFACTUAL : */
. 
. * 1
. ren backlog backlog_ORIG

. gen backlog = backlog_ORIG + 1

. ren backlog_others backlog_others_ORIG

. bys id : egen backlog_others = total(backlog)

. replace backlog_others = backlog_others - backlog
(28697 real changes made)

. ren contracts_new contracts_new_ORIG

. gen contracts_new = contracts_new_ORIG * 1.05

. drop log_num_bids

. gen log_num_bids = log(num_bids - 1)

. * calc bid adjusted
. gen lambda_test = `_b_1__cons'

. foreach j in `expvars1' `expvars2' potentials {
  2.  replace lambda_test = lambda_test + `j' * `_b_1_`j''
  3. }
(28571 real changes made)
(28697 real changes made)
(28697 real changes made)
(28697 real changes made)
(28697 real changes made, 12937 to missing)
(15702 real changes made)
(15760 real changes made)
(15759 real changes made)
(15759 real changes made)
(889 real changes made)
(2370 real changes made)
(8324 real changes made)
(5438 real changes made)
(992 real changes made)
(13506 real changes made, 22 to missing)
(15738 real changes made)

. gen rho_test = `_b_2__cons'

. foreach j in `expvars1' `expvars2' potentials {
  2.  replace rho_test = rho_test + `j' * `_b_2_`j''
  3. }
(28571 real changes made)
(28697 real changes made)
(28697 real changes made)
(28697 real changes made)
(28697 real changes made, 12937 to missing)
(15702 real changes made)
(15760 real changes made)
(15759 real changes made)
(15759 real changes made)
(893 real changes made)
(2370 real changes made)
(8324 real changes made)
(5438 real changes made)
(992 real changes made)
(13506 real changes made, 22 to missing)
(15738 real changes made)

. gen bmu_test = lambda_test * exp(lngamma(1+1/rho_test))
(12959 missing values generated)

. drop lambda_test rho_test log_num_bids backlog_others

. * calc cost adjusted
. gen lambda_c_test = `_bc_1__cons'

. foreach j in `expvars1_cost' `expvars2_cost' {
  2.  replace lambda_c_test = lambda_c_test + `j' * `_bc_1_`j''
  3. }
(28697 real changes made)
(28697 real changes made)
(28697 real changes made, 12937 to missing)
(15702 real changes made)
(15760 real changes made)
(891 real changes made)
(2370 real changes made)
(8324 real changes made)
(5438 real changes made)
(992 real changes made)
(13506 real changes made, 22 to missing)

. gen rho_c_test = `_bc_2__cons'

. foreach j in `expvars1_cost' `expvars2_cost' {
  2.  replace rho_c_test = rho_c_test + `j' * `_bc_2_`j''
  3. }
(28697 real changes made)
(28697 real changes made)
(28697 real changes made, 12937 to missing)
(15702 real changes made)
(15760 real changes made)
(893 real changes made)
(2370 real changes made)
(8324 real changes made)
(5438 real changes made)
(992 real changes made)
(13506 real changes made, 22 to missing)

. gen cmu_test = lambda_c_test * exp(lngamma(1+1/rho_c_test))
(12959 missing values generated)

. * gen lerner
. gen mu_1_exper = (bid_r - bmu_wei + bmu_test - (value_wei - cmu + cmu_test)) / (bid_r - bmu_wei + bmu_test)
(13852 missing values generated)

. drop bmu_test cmu_test lambda_c_test rho_c_test backlog contracts_new

. replace mu_1_exper = 1 if mu_1_exper > 1 & mu_1_exper != .
(0 real changes made)

. replace mu_1_exper = 0 if mu_1_exper < 0
(0 real changes made)

. replace mu_1_exper = mu_1_exper * 100
(14845 real changes made)

. ren backlog_ORIG backlog

. ren backlog_others_ORIG backlog_others

. ren contracts_new_ORIG contracts_new

. gen log_num_bids = log(num_bids)

. 
. * 2
. ren backlog backlog_ORIG

. gen backlog = backlog_ORIG - 1

. ren backlog_others backlog_others_ORIG

. bys id : egen backlog_others = total(backlog)

. replace backlog_others = backlog_others - backlog
(28697 real changes made)

. ren contracts_new contracts_new_ORIG

. gen contracts_new = contracts_new_ORIG / 1.05

. drop log_num_bids

. gen log_num_bids = log(num_bids + 1)

. * calc bid adjusted
. gen lambda_test = `_b_1__cons'

. foreach j in `expvars1' `expvars2' potentials {
  2.  replace lambda_test = lambda_test + `j' * `_b_1_`j''
  3. }
(28697 real changes made)
(28697 real changes made)
(28697 real changes made)
(28697 real changes made)
(28697 real changes made, 12937 to missing)
(15702 real changes made)
(15760 real changes made)
(15759 real changes made)
(15759 real changes made)
(889 real changes made)
(2370 real changes made)
(8324 real changes made)
(5438 real changes made)
(992 real changes made)
(13506 real changes made, 22 to missing)
(15738 real changes made)

. gen rho_test = `_b_2__cons'

. foreach j in `expvars1' `expvars2' potentials {
  2.  replace rho_test = rho_test + `j' * `_b_2_`j''
  3. }
(28697 real changes made)
(28697 real changes made)
(28697 real changes made)
(28697 real changes made)
(28697 real changes made, 12937 to missing)
(15702 real changes made)
(15760 real changes made)
(15759 real changes made)
(15759 real changes made)
(893 real changes made)
(2370 real changes made)
(8324 real changes made)
(5438 real changes made)
(992 real changes made)
(13506 real changes made, 22 to missing)
(15738 real changes made)

. gen bmu_test = lambda_test * exp(lngamma(1+1/rho_test))
(12959 missing values generated)

. drop lambda_test rho_test log_num_bids backlog_others

. * calc cost adjusted
. gen lambda_c_test = `_bc_1__cons'

. foreach j in `expvars1_cost' `expvars2_cost' {
  2.  replace lambda_c_test = lambda_c_test + `j' * `_bc_1_`j''
  3. }
(28697 real changes made)
(28697 real changes made)
(28697 real changes made, 12937 to missing)
(15702 real changes made)
(15760 real changes made)
(891 real changes made)
(2370 real changes made)
(8324 real changes made)
(5438 real changes made)
(992 real changes made)
(13506 real changes made, 22 to missing)

. gen rho_c_test = `_bc_2__cons'

. foreach j in `expvars1_cost' `expvars2_cost' {
  2.  replace rho_c_test = rho_c_test + `j' * `_bc_2_`j''
  3. }
(28697 real changes made)
(28697 real changes made)
(28697 real changes made, 12937 to missing)
(15702 real changes made)
(15760 real changes made)
(893 real changes made)
(2370 real changes made)
(8324 real changes made)
(5438 real changes made)
(992 real changes made)
(13506 real changes made, 22 to missing)

. gen cmu_test = lambda_c_test * exp(lngamma(1+1/rho_c_test))
(12959 missing values generated)

. * gen lerner
. gen mu_2_exper = (bid_r - bmu_wei + bmu_test - (value_wei - cmu + cmu_test)) / (bid_r - bmu_wei + bmu_test)
(13852 missing values generated)

. drop bmu_test cmu_test lambda_c_test rho_c_test backlog contracts_new

. replace mu_2_exper = 1 if mu_2_exper > 1 & mu_2_exper != .
(156 real changes made)

. replace mu_2_exper = 0 if mu_2_exper < 0
(2534 real changes made)

. replace mu_2_exper = mu_2_exper * 100
(12311 real changes made)

. ren backlog_ORIG backlog

. ren backlog_others_ORIG backlog_others

. ren contracts_new_ORIG contracts_new

. gen log_num_bids = log(num_bids)

. 
. * 3
. ren backlog backlog_ORIG

. ren backlog_others backlog_others_ORIG

. ren contracts_new contracts_new_ORIG

. gen contracts_new = contracts_new_ORIG / 1.025

. drop log_num_bids

. gen log_num_bids = log(num_bids + 1/3)

. * use bid_r for backlog calculation; always available;
. sum bid_r if stimulus_project == 1 & rank==1 & outlier==0

    Variable |       Obs        Mean    Std. Dev.       Min        Max
-------------+--------------------------------------------------------
       bid_r |        17     3264197     4598614   50996.62   1.75e+07

. local stim_in_data = `r(mean)'*`r(N)'

. local stim_to_allocate = 363.3*10^6-`stim_in_data'

. * 2009: rnd allocation of stimulus projects, mean as in mean bid of 2009;
. set seed 4711
. gen stim_rnd = 0

. gsort -date

. count if yofd(date) == 2009
 7840

. local lines_used = `r(N)'

. local stim_left = `stim_to_allocate'

. while `stim_left' > 0 {
  2.  local stim_draw = runiform() * 2 * 2.76*10^6
  3.  local runiform_helper = runiform()
  4.  if `stim_left' >= `stim_draw' {
  5.   quietly replace stim_rnd = stim_rnd + `stim_draw' if _n == round(`lines_used' * `runiform_helper')
  6.   local stim_left = `stim_left' - `stim_draw'
  7.  }
  8.  else {
  9.   quietly replace stim_rnd = stim_rnd + `stim_left' if _n == round(`lines_used' * `runiform_helper')
 10.   local stim_left = 0
 11.  }
 12. }

. replace stim_rnd = stim_rnd + bid_r if stimulus_project == 1 & rank == 1
(20 real changes made)

. gen delta_backlog_step1 = stim_rnd / backlog_sd
(3575 missing values generated)

. sort bidder date id

. by bidder : gen delta_backlog = sum(delta_backlog_step1)

. gen backlog = backlog_ORIG - delta_backlog

. replace backlog = -2 if backlog < -2
(389 real changes made)

. bys id : egen backlog_others = total(backlog)

. replace backlog_others = backlog_others - backlog
(25161 real changes made)

. * calc bid adjusted
. gen lambda_test = `_b_1__cons'

. foreach j in `expvars1' `expvars2' potentials {
  2.  replace lambda_test = lambda_test + `j' * `_b_1_`j''
  3. }
(28697 real changes made)
(25161 real changes made)
(28670 real changes made)
(28697 real changes made)
(28697 real changes made, 12937 to missing)
(15702 real changes made)
(15760 real changes made)
(15759 real changes made)
(15759 real changes made)
(889 real changes made)
(2370 real changes made)
(8324 real changes made)
(5438 real changes made)
(992 real changes made)
(13506 real changes made, 22 to missing)
(15738 real changes made)

. gen rho_test = `_b_2__cons'

. foreach j in `expvars1' `expvars2' potentials {
  2.  replace rho_test = rho_test + `j' * `_b_2_`j''
  3. }
(28697 real changes made)
(25161 real changes made)
(28670 real changes made)
(28697 real changes made)
(28697 real changes made, 12937 to missing)
(15702 real changes made)
(15760 real changes made)
(15759 real changes made)
(15759 real changes made)
(893 real changes made)
(2370 real changes made)
(8324 real changes made)
(5438 real changes made)
(992 real changes made)
(13506 real changes made, 22 to missing)
(15738 real changes made)

. gen bmu_test = lambda_test * exp(lngamma(1+1/rho_test))
(12959 missing values generated)

. drop lambda_test rho_test log_num_bids backlog_others

. * calc cost adjusted
. gen lambda_c_test = `_bc_1__cons'

. foreach j in `expvars1_cost' `expvars2_cost' {
  2.  replace lambda_c_test = lambda_c_test + `j' * `_bc_1_`j''
  3. }
(25161 real changes made)
(28697 real changes made)
(28697 real changes made, 12937 to missing)
(15702 real changes made)
(15760 real changes made)
(891 real changes made)
(2370 real changes made)
(8324 real changes made)
(5438 real changes made)
(992 real changes made)
(13506 real changes made, 22 to missing)

. gen rho_c_test = `_bc_2__cons'

. foreach j in `expvars1_cost' `expvars2_cost' {
  2.  replace rho_c_test = rho_c_test + `j' * `_bc_2_`j''
  3. }
(25161 real changes made)
(28697 real changes made)
(28697 real changes made, 12937 to missing)
(15702 real changes made)
(15760 real changes made)
(893 real changes made)
(2370 real changes made)
(8324 real changes made)
(5438 real changes made)
(992 real changes made)
(13506 real changes made, 22 to missing)

. gen cmu_test = lambda_c_test * exp(lngamma(1+1/rho_c_test))
(12959 missing values generated)

. * gen lerner
. gen mu_3_exper = (bid_r - bmu_wei + bmu_test - (value_wei - cmu + cmu_test)) / (bid_r - bmu_wei + bmu_test)
(13852 missing values generated)

. gen mu_3_exper_ORIG = mu_3_exper
(13852 missing values generated)

. drop bmu_test cmu_test lambda_c_test rho_c_test backlog contracts_new

. replace mu_3_exper = 1 if mu_3_exper > 1 & mu_3_exper != .
(138 real changes made)

. replace mu_3_exper = 0 if mu_3_exper < 0
(96 real changes made)

. replace mu_3_exper = mu_3_exper * 100
(14749 real changes made)

. ren backlog_ORIG backlog

. ren backlog_others_ORIG backlog_others

. ren contracts_new_ORIG contracts_new

. gen log_num_bids = log(num_bids)

. drop stim_rnd delta_backlog_step1 delta_backlog

. 
. /* Table 9 */
. 
. ttest markup_wei if non_imputed_ml== 1, by(crisis)

Two-sample t test with equal variances
------------------------------------------------------------------------------
   Group |     Obs        Mean    Std. Err.   Std. Dev.   [95% Conf. Interval]
---------+--------------------------------------------------------------------
       0 |    9638    12.03538    .1699602    16.68556    11.70222    12.36854
       1 |    5207    10.52441    .1933436    13.95159    10.14538    10.90345
---------+--------------------------------------------------------------------
combined |   14845     11.5054    .1296504    15.79661    11.25127    11.75953
---------+--------------------------------------------------------------------
    diff |            1.510967    .2714116                .9789668    2.042967
------------------------------------------------------------------------------
    diff = mean(0) - mean(1)                                      t =   5.5671
Ho: diff = 0                                     degrees of freedom =    14843

    Ha: diff < 0                 Ha: diff != 0                 Ha: diff > 0
 Pr(T < t) = 1.0000         Pr(|T| > |t|) = 0.0000          Pr(T > t) = 0.0000

. ttest markup_wei if non_imputed_ml== 1 & rank==1, by(crisis)

Two-sample t test with equal variances
------------------------------------------------------------------------------
   Group |     Obs        Mean    Std. Err.   Std. Dev.   [95% Conf. Interval]
---------+--------------------------------------------------------------------
       0 |    1301    22.94201    .7026982    25.34589    21.56347    24.32056
       1 |     646    19.65523    .8197267    20.83461    18.04557    21.26488
---------+--------------------------------------------------------------------
combined |    1947    21.85148    .5436416    23.98809     20.7853    22.91766
---------+--------------------------------------------------------------------
    diff |            3.286785    1.152469                1.026581    5.546989
------------------------------------------------------------------------------
    diff = mean(0) - mean(1)                                      t =   2.8520
Ho: diff = 0                                     degrees of freedom =     1945

    Ha: diff < 0                 Ha: diff != 0                 Ha: diff > 0
 Pr(T < t) = 0.9978         Pr(|T| > |t|) = 0.0044          Pr(T > t) = 0.0022

. ttest markup_wei == mu_1_exper if crisis == 1

Paired t test
------------------------------------------------------------------------------
Variable |     Obs        Mean    Std. Err.   Std. Dev.   [95% Conf. Interval]
---------+--------------------------------------------------------------------
markup~i |    5207    10.52441    .1933436    13.95159    10.14538    10.90345
mu_1_e~r |    5207    12.53165    .1901391    13.72035     12.1589     12.9044
---------+--------------------------------------------------------------------
    diff |    5207   -2.007237     .034519    2.490875   -2.074909   -1.939565
------------------------------------------------------------------------------
     mean(diff) = mean(markup_wei - mu_1_exper)                   t = -58.1488
 Ho: mean(diff) = 0                              degrees of freedom =     5206

 Ha: mean(diff) < 0           Ha: mean(diff) != 0           Ha: mean(diff) > 0
 Pr(T < t) = 0.0000         Pr(|T| > |t|) = 0.0000          Pr(T > t) = 1.0000

. ttest markup_wei == mu_1_exper if crisis == 1 & rank==1

Paired t test
------------------------------------------------------------------------------
Variable |     Obs        Mean    Std. Err.   Std. Dev.   [95% Conf. Interval]
---------+--------------------------------------------------------------------
markup~i |     646    19.65523    .8197267    20.83461    18.04557    21.26488
mu_1_e~r |     646    21.30112    .7899697    20.07829     19.7499    22.85234
---------+--------------------------------------------------------------------
    diff |     646   -1.645894    .0965201    2.453207   -1.835426   -1.456363
------------------------------------------------------------------------------
     mean(diff) = mean(markup_wei - mu_1_exper)                   t = -17.0523
 Ho: mean(diff) = 0                              degrees of freedom =      645

 Ha: mean(diff) < 0           Ha: mean(diff) != 0           Ha: mean(diff) > 0
 Pr(T < t) = 0.0000         Pr(|T| > |t|) = 0.0000          Pr(T > t) = 1.0000

. ttest markup_wei == mu_2_exper if crisis == 0

Paired t test
------------------------------------------------------------------------------
Variable |     Obs        Mean    Std. Err.   Std. Dev.   [95% Conf. Interval]
---------+--------------------------------------------------------------------
markup~i |    9638    12.03538    .1699602    16.68556    11.70222    12.36854
mu_2_e~r |    9638    10.05077    .1710663    16.79414    9.715446     10.3861
---------+--------------------------------------------------------------------
    diff |    9638    1.984609    .0496901     4.87824    1.887206    2.082012
------------------------------------------------------------------------------
     mean(diff) = mean(markup_wei - mu_2_exper)                   t =  39.9397
 Ho: mean(diff) = 0                              degrees of freedom =     9637

 Ha: mean(diff) < 0           Ha: mean(diff) != 0           Ha: mean(diff) > 0
 Pr(T < t) = 1.0000         Pr(|T| > |t|) = 0.0000          Pr(T > t) = 0.0000

. ttest markup_wei == mu_2_exper if crisis == 0 & rank==1

Paired t test
------------------------------------------------------------------------------
Variable |     Obs        Mean    Std. Err.   Std. Dev.   [95% Conf. Interval]
---------+--------------------------------------------------------------------
markup~i |    1301    22.94201    .7026982    25.34589    21.56347    24.32056
mu_2_e~r |    1301    20.85169    .7130882    25.72065    19.45276    22.25062
---------+--------------------------------------------------------------------
    diff |    1301    2.090319    .2294199    8.275031    1.640245    2.540393
------------------------------------------------------------------------------
     mean(diff) = mean(markup_wei - mu_2_exper)                   t =   9.1113
 Ho: mean(diff) = 0                              degrees of freedom =     1300

 Ha: mean(diff) < 0           Ha: mean(diff) != 0           Ha: mean(diff) > 0
 Pr(T < t) = 1.0000         Pr(|T| > |t|) = 0.0000          Pr(T > t) = 0.0000

. ttest markup_wei == mu_3_exper if crisis == 1

Paired t test
------------------------------------------------------------------------------
Variable |     Obs        Mean    Std. Err.   Std. Dev.   [95% Conf. Interval]
---------+--------------------------------------------------------------------
markup~i |    5207    10.52441    .1933436    13.95159    10.14538    10.90345
mu_3_e~r |    5207    10.01824    .1945873    14.04133    9.636768    10.39971
---------+--------------------------------------------------------------------
    diff |    5207    .5061729    .0097467    .7033157    .4870653    .5252805
------------------------------------------------------------------------------
     mean(diff) = mean(markup_wei - mu_3_exper)                   t =  51.9329
 Ho: mean(diff) = 0                              degrees of freedom =     5206

 Ha: mean(diff) < 0           Ha: mean(diff) != 0           Ha: mean(diff) > 0
 Pr(T < t) = 1.0000         Pr(|T| > |t|) = 0.0000          Pr(T > t) = 0.0000

. ttest markup_wei == mu_3_exper if crisis == 1 & rank==1

Paired t test
------------------------------------------------------------------------------
Variable |     Obs        Mean    Std. Err.   Std. Dev.   [95% Conf. Interval]
---------+--------------------------------------------------------------------
markup~i |     646    19.65523    .8197267    20.83461    18.04557    21.26488
mu_3_e~r |     646    19.17145    .8272163    21.02497    17.54709    20.79582
---------+--------------------------------------------------------------------
    diff |     646    .4837724    .0304682    .7743951    .4239436    .5436012
------------------------------------------------------------------------------
     mean(diff) = mean(markup_wei - mu_3_exper)                   t =  15.8780
 Ho: mean(diff) = 0                              degrees of freedom =      645

 Ha: mean(diff) < 0           Ha: mean(diff) != 0           Ha: mean(diff) > 0
 Pr(T < t) = 1.0000         Pr(|T| > |t|) = 0.0000          Pr(T > t) = 0.0000

. 
. /* Table 9 --- END --- */
. 
. /* Figure 6, Figure 7 */
. 
. * pre-post mean markups:
. * * varying start of crisis
. 
. gen month = mofd(date)

. 
. foreach sample in "wei" "rk1" {
  2.  if "`sample'" == "wei" {
  3.   local if = "if in_wei == 1"
  4.  }
  5.  if "`sample'" == "rk1" {
  6.   local if = "if in_wei == 1 & rank == 1"
  7.  }
  8.  di _dup(155) "*" " " %tm `j'
  9.  forval j = `=monthly("apr2006","MY")' / `=monthly("sep2009","MY")' {
 10.   gen pre = (month<`j')
 11.   ttest markup_wei `if', by(pre)
 12.   local s_p = ( ((`r(N_1)'-1)*`r(sd_1)'^2 + (`r(N_2)'-1)*`r(sd_2)'^2) / (`r(N_1)'+`r(N_2)'-2) )^(1/2)
 13.   local t = (`r(mu_1)' - `r(mu_2)') / (`s_p' * (1/`r(N_1)' + 1/`r(N_2)')^(1/2))
 14.   local ci_ll_`sample'_`j' = (`r(mu_1)' - `r(mu_2)') - invttail(`r(df_t)',.025) * (`s_p' * (1/`r(N_1)' + 1/`r(N_2)')^(1/2))
 15.   local ci_ul_`sample'_`j' = (`r(mu_1)' - `r(mu_2)') + invttail(`r(df_t)',.025) * (`s_p' * (1/`r(N_1)' + 1/`r(N_2)')^(1/2))
 16.   local diff_`sample'_`j' = `r(mu_1)' - `r(mu_2)'
 17.   drop pre
 18.  }
 19. }
*********************************************************************************************************************************************************** 

Two-sample t test with equal variances
------------------------------------------------------------------------------
   Group |     Obs        Mean    Std. Err.   Std. Dev.   [95% Conf. Interval]
---------+--------------------------------------------------------------------
       0 |   13523    11.62642    .1371552    15.94957    11.35758    11.89526
       1 |    1322    10.26742    .3873305    14.08307     9.50757    11.02727
---------+--------------------------------------------------------------------
combined |   14845     11.5054    .1296504    15.79661    11.25127    11.75953
---------+--------------------------------------------------------------------
    diff |            1.359002     .455078                .4669922    2.251011
------------------------------------------------------------------------------
    diff = mean(0) - mean(1)                                      t =   2.9863
Ho: diff = 0                                     degrees of freedom =    14843

    Ha: diff < 0                 Ha: diff != 0                 Ha: diff > 0
 Pr(T < t) = 0.9986         Pr(|T| > |t|) = 0.0028          Pr(T > t) = 0.0014

Two-sample t test with equal variances
------------------------------------------------------------------------------
   Group |     Obs        Mean    Std. Err.   Std. Dev.   [95% Conf. Interval]
---------+--------------------------------------------------------------------
       0 |   13156    11.61595    .1396485    16.01763    11.34222    11.88968
       1 |    1689    10.64426    .3389504       13.93    9.979454    11.30907
---------+--------------------------------------------------------------------
combined |   14845     11.5054    .1296504    15.79661    11.25127    11.75953
---------+--------------------------------------------------------------------
    diff |            .9716915    .4082338                .1715028     1.77188
------------------------------------------------------------------------------
    diff = mean(0) - mean(1)                                      t =   2.3802
Ho: diff = 0                                     degrees of freedom =    14843

    Ha: diff < 0                 Ha: diff != 0                 Ha: diff > 0
 Pr(T < t) = 0.9913         Pr(|T| > |t|) = 0.0173          Pr(T > t) = 0.0087

Two-sample t test with equal variances
------------------------------------------------------------------------------
   Group |     Obs        Mean    Std. Err.   Std. Dev.   [95% Conf. Interval]
---------+--------------------------------------------------------------------
       0 |   12870    11.69848    .1420678    16.11703       11.42    11.97695
       1 |    1975    10.24721    .3028708    13.45987    9.653231    10.84119
---------+--------------------------------------------------------------------
combined |   14845     11.5054    .1296504    15.79661    11.25127    11.75953
---------+--------------------------------------------------------------------
    diff |            1.451265    .3815788                .7033234    2.199207
------------------------------------------------------------------------------
    diff = mean(0) - mean(1)                                      t =   3.8033
Ho: diff = 0                                     degrees of freedom =    14843

    Ha: diff < 0                 Ha: diff != 0                 Ha: diff > 0
 Pr(T < t) = 0.9999         Pr(|T| > |t|) = 0.0001          Pr(T > t) = 0.0001

Two-sample t test with equal variances
------------------------------------------------------------------------------
   Group |     Obs        Mean    Std. Err.   Std. Dev.   [95% Conf. Interval]
---------+--------------------------------------------------------------------
       0 |   12629    11.72944    .1439979    16.18232    11.44719     12.0117
       1 |    2216    10.22856    .2829441    13.31943    9.673698    10.78343
---------+--------------------------------------------------------------------
combined |   14845     11.5054    .1296504    15.79661    11.25127    11.75953
---------+--------------------------------------------------------------------
    diff |            1.500881     .363622                .7881372    2.213625
------------------------------------------------------------------------------
    diff = mean(0) - mean(1)                                      t =   4.1276
Ho: diff = 0                                     degrees of freedom =    14843

    Ha: diff < 0                 Ha: diff != 0                 Ha: diff > 0
 Pr(T < t) = 1.0000         Pr(|T| > |t|) = 0.0000          Pr(T > t) = 0.0000

Two-sample t test with equal variances
------------------------------------------------------------------------------
   Group |     Obs        Mean    Std. Err.   Std. Dev.   [95% Conf. Interval]
---------+--------------------------------------------------------------------
       0 |   12454    11.61225    .1434088    16.00406    11.33114    11.89335
       1 |    2391    10.94885    .2997929    14.65923    10.36097    11.53673
---------+--------------------------------------------------------------------
combined |   14845     11.5054    .1296504    15.79661    11.25127    11.75953
---------+--------------------------------------------------------------------
    diff |            .6633974    .3526733                -.027886    1.354681
------------------------------------------------------------------------------
    diff = mean(0) - mean(1)                                      t =   1.8811
Ho: diff = 0                                     degrees of freedom =    14843

    Ha: diff < 0                 Ha: diff != 0                 Ha: diff > 0
 Pr(T < t) = 0.9700         Pr(|T| > |t|) = 0.0600          Pr(T > t) = 0.0300

Two-sample t test with equal variances
------------------------------------------------------------------------------
   Group |     Obs        Mean    Std. Err.   Std. Dev.   [95% Conf. Interval]
---------+--------------------------------------------------------------------
       0 |   12151    11.61697    .1454353    16.03157    11.33189    11.90204
       1 |    2694    11.00218    .2828795    14.68251    10.44749    11.55686
---------+--------------------------------------------------------------------
combined |   14845     11.5054    .1296504    15.79661    11.25127    11.75953
---------+--------------------------------------------------------------------
    diff |            .6147919    .3363682               -.0445314    1.274115
------------------------------------------------------------------------------
    diff = mean(0) - mean(1)                                      t =   1.8277
Ho: diff = 0                                     degrees of freedom =    14843

    Ha: diff < 0                 Ha: diff != 0                 Ha: diff > 0
 Pr(T < t) = 0.9662         Pr(|T| > |t|) = 0.0676          Pr(T > t) = 0.0338

Two-sample t test with equal variances
------------------------------------------------------------------------------
   Group |     Obs        Mean    Std. Err.   Std. Dev.   [95% Conf. Interval]
---------+--------------------------------------------------------------------
       0 |   11953    11.63216    .1467755    16.04693    11.34446    11.91986
       1 |    2892    10.98147     .273497    14.70793     10.4452    11.51774
---------+--------------------------------------------------------------------
combined |   14845     11.5054    .1296504    15.79661    11.25127    11.75953
---------+--------------------------------------------------------------------
    diff |             .650693    .3273205                .0091044    1.292282
------------------------------------------------------------------------------
    diff = mean(0) - mean(1)                                      t =   1.9879
Ho: diff = 0                                     degrees of freedom =    14843

    Ha: diff < 0                 Ha: diff != 0                 Ha: diff > 0
 Pr(T < t) = 0.9766         Pr(|T| > |t|) = 0.0468          Pr(T > t) = 0.0234

Two-sample t test with equal variances
------------------------------------------------------------------------------
   Group |     Obs        Mean    Std. Err.   Std. Dev.   [95% Conf. Interval]
---------+--------------------------------------------------------------------
       0 |   11671     11.4668    .1445739    15.61866    11.18341    11.75019
       1 |    3174    11.64732    .2917398    16.43611     11.0753    12.21934
---------+--------------------------------------------------------------------
combined |   14845     11.5054    .1296504    15.79661    11.25127    11.75953
---------+--------------------------------------------------------------------
    diff |           -.1805189    .3162324               -.8003735    .4393356
------------------------------------------------------------------------------
    diff = mean(0) - mean(1)                                      t =  -0.5708
Ho: diff = 0                                     degrees of freedom =    14843

    Ha: diff < 0                 Ha: diff != 0                 Ha: diff > 0
 Pr(T < t) = 0.2841         Pr(|T| > |t|) = 0.5681          Pr(T > t) = 0.7159

Two-sample t test with equal variances
------------------------------------------------------------------------------
   Group |     Obs        Mean    Std. Err.   Std. Dev.   [95% Conf. Interval]
---------+--------------------------------------------------------------------
       0 |   11499    11.51755    .1462862    15.68676    11.23081     11.8043
       1 |    3346    11.46362    .2795545    16.17072     10.9155    12.01173
---------+--------------------------------------------------------------------
combined |   14845     11.5054    .1296504    15.79661    11.25127    11.75953
---------+--------------------------------------------------------------------
    diff |            .0539357    .3102952               -.5542814    .6621528
------------------------------------------------------------------------------
    diff = mean(0) - mean(1)                                      t =   0.1738
Ho: diff = 0                                     degrees of freedom =    14843

    Ha: diff < 0                 Ha: diff != 0                 Ha: diff > 0
 Pr(T < t) = 0.5690         Pr(|T| > |t|) = 0.8620          Pr(T > t) = 0.4310

Two-sample t test with equal variances
------------------------------------------------------------------------------
   Group |     Obs        Mean    Std. Err.   Std. Dev.   [95% Conf. Interval]
---------+--------------------------------------------------------------------
       0 |   11292    11.52198    .1479492    15.72165    11.23197    11.81199
       1 |    3553     11.4527    .2690058    16.03464    10.92527    11.98012
---------+--------------------------------------------------------------------
combined |   14845     11.5054    .1296504    15.79661    11.25127    11.75953
---------+--------------------------------------------------------------------
    diff |            .0692842    .3038679               -.5263345    .6649028
------------------------------------------------------------------------------
    diff = mean(0) - mean(1)                                      t =   0.2280
Ho: diff = 0                                     degrees of freedom =    14843

    Ha: diff < 0                 Ha: diff != 0                 Ha: diff > 0
 Pr(T < t) = 0.5902         Pr(|T| > |t|) = 0.8196          Pr(T > t) = 0.4098

Two-sample t test with equal variances
------------------------------------------------------------------------------
   Group |     Obs        Mean    Std. Err.   Std. Dev.   [95% Conf. Interval]
---------+--------------------------------------------------------------------
       0 |   10942    11.50573    .1485793    15.54199    11.21449    11.79697
       1 |    3903    11.50447    .2639744    16.49153    10.98693    12.02201
---------+--------------------------------------------------------------------
combined |   14845     11.5054    .1296504    15.79661    11.25127    11.75953
---------+--------------------------------------------------------------------
    diff |            .0012634    .2945242               -.5760404    .5785672
------------------------------------------------------------------------------
    diff = mean(0) - mean(1)                                      t =   0.0043
Ho: diff = 0                                     degrees of freedom =    14843

    Ha: diff < 0                 Ha: diff != 0                 Ha: diff > 0
 Pr(T < t) = 0.5017         Pr(|T| > |t|) = 0.9966          Pr(T > t) = 0.4983

Two-sample t test with equal variances
------------------------------------------------------------------------------
   Group |     Obs        Mean    Std. Err.   Std. Dev.   [95% Conf. Interval]
---------+--------------------------------------------------------------------
       0 |   10711    11.53503    .1510862    15.63651    11.23887    11.83118
       1 |    4134    11.42863     .252048    16.20573    10.93448    11.92278
---------+--------------------------------------------------------------------
combined |   14845     11.5054    .1296504    15.79661    11.25127    11.75953
---------+--------------------------------------------------------------------
    diff |            .1063917    .2892453               -.4605649    .6733483
------------------------------------------------------------------------------
    diff = mean(0) - mean(1)                                      t =   0.3678
Ho: diff = 0                                     degrees of freedom =    14843

    Ha: diff < 0                 Ha: diff != 0                 Ha: diff > 0
 Pr(T < t) = 0.6435         Pr(|T| > |t|) = 0.7130          Pr(T > t) = 0.3565

Two-sample t test with equal variances
------------------------------------------------------------------------------
   Group |     Obs        Mean    Std. Err.   Std. Dev.   [95% Conf. Interval]
---------+--------------------------------------------------------------------
       0 |   10367    11.52434    .1532343    15.60208    11.22397    11.82471
       1 |    4478    11.46154    .2426812    16.23971    10.98576    11.93731
---------+--------------------------------------------------------------------
combined |   14845     11.5054    .1296504    15.79661    11.25127    11.75953
---------+--------------------------------------------------------------------
    diff |            .0628056    .2824875               -.4909049    .6165161
------------------------------------------------------------------------------
    diff = mean(0) - mean(1)                                      t =   0.2223
Ho: diff = 0                                     degrees of freedom =    14843

    Ha: diff < 0                 Ha: diff != 0                 Ha: diff > 0
 Pr(T < t) = 0.5880         Pr(|T| > |t|) = 0.8241          Pr(T > t) = 0.4120

Two-sample t test with equal variances
------------------------------------------------------------------------------
   Group |     Obs        Mean    Std. Err.   Std. Dev.   [95% Conf. Interval]
---------+--------------------------------------------------------------------
       0 |   10061    11.40775    .1541757    15.46453    11.10553    11.70996
       1 |    4784    11.71076    .2381636    16.47293    11.24385    12.17767
---------+--------------------------------------------------------------------
combined |   14845     11.5054    .1296504    15.79661    11.25127    11.75953
---------+--------------------------------------------------------------------
    diff |           -.3030085    .2774182               -.8467826    .2407655
------------------------------------------------------------------------------
    diff = mean(0) - mean(1)                                      t =  -1.0922
Ho: diff = 0                                     degrees of freedom =    14843

    Ha: diff < 0                 Ha: diff != 0                 Ha: diff > 0
 Pr(T < t) = 0.1374         Pr(|T| > |t|) = 0.2747          Pr(T > t) = 0.8626

Two-sample t test with equal variances
------------------------------------------------------------------------------
   Group |     Obs        Mean    Std. Err.   Std. Dev.   [95% Conf. Interval]
---------+--------------------------------------------------------------------
       0 |    9763    11.28927    .1543293    15.24895    10.98675    11.59178
       1 |    5082    11.92061    .2355571    16.79243    11.45881     12.3824
---------+--------------------------------------------------------------------
combined |   14845     11.5054    .1296504    15.79661    11.25127    11.75953
---------+--------------------------------------------------------------------
    diff |           -.6313427    .2732005                -1.16685    -.095836
------------------------------------------------------------------------------
    diff = mean(0) - mean(1)                                      t =  -2.3109
Ho: diff = 0                                     degrees of freedom =    14843

    Ha: diff < 0                 Ha: diff != 0                 Ha: diff > 0
 Pr(T < t) = 0.0104         Pr(|T| > |t|) = 0.0209          Pr(T > t) = 0.9896

Two-sample t test with equal variances
------------------------------------------------------------------------------
   Group |     Obs        Mean    Std. Err.   Std. Dev.   [95% Conf. Interval]
---------+--------------------------------------------------------------------
       0 |    9512    11.20352    .1555979    15.17538    10.89852    11.50853
       1 |    5333    12.04382    .2305423     16.8359    11.59187    12.49578
---------+--------------------------------------------------------------------
combined |   14845     11.5054    .1296504    15.79661    11.25127    11.75953
---------+--------------------------------------------------------------------
    diff |           -.8403014    .2701502               -1.369829   -.3107735
------------------------------------------------------------------------------
    diff = mean(0) - mean(1)                                      t =  -3.1105
Ho: diff = 0                                     degrees of freedom =    14843

    Ha: diff < 0                 Ha: diff != 0                 Ha: diff > 0
 Pr(T < t) = 0.0009         Pr(|T| > |t|) = 0.0019          Pr(T > t) = 0.9991

Two-sample t test with equal variances
------------------------------------------------------------------------------
   Group |     Obs        Mean    Std. Err.   Std. Dev.   [95% Conf. Interval]
---------+--------------------------------------------------------------------
       0 |    9195    11.14739    .1562845    14.98621    10.84104    11.45374
       1 |    5650    12.08803     .226411    17.01852    11.64418    12.53188
---------+--------------------------------------------------------------------
combined |   14845     11.5054    .1296504    15.79661    11.25127    11.75953
---------+--------------------------------------------------------------------
    diff |           -.9406428    .2669235               -1.463846   -.4174396
------------------------------------------------------------------------------
    diff = mean(0) - mean(1)                                      t =  -3.5240
Ho: diff = 0                                     degrees of freedom =    14843

    Ha: diff < 0                 Ha: diff != 0                 Ha: diff > 0
 Pr(T < t) = 0.0002         Pr(|T| > |t|) = 0.0004          Pr(T > t) = 0.9998

Two-sample t test with equal variances
------------------------------------------------------------------------------
   Group |     Obs        Mean    Std. Err.   Std. Dev.   [95% Conf. Interval]
---------+--------------------------------------------------------------------
       0 |    8843     11.0712    .1581191    14.86908    10.76125    11.38115
       1 |    6002    12.14511    .2201133    17.05275    11.71361    12.57662
---------+--------------------------------------------------------------------
combined |   14845     11.5054    .1296504    15.79661    11.25127    11.75953
---------+--------------------------------------------------------------------
    diff |           -1.073911    .2640456               -1.591473   -.5563491
------------------------------------------------------------------------------
    diff = mean(0) - mean(1)                                      t =  -4.0671
Ho: diff = 0                                     degrees of freedom =    14843

    Ha: diff < 0                 Ha: diff != 0                 Ha: diff > 0
 Pr(T < t) = 0.0000         Pr(|T| > |t|) = 0.0000          Pr(T > t) = 1.0000

Two-sample t test with equal variances
------------------------------------------------------------------------------
   Group |     Obs        Mean    Std. Err.   Std. Dev.   [95% Conf. Interval]
---------+--------------------------------------------------------------------
       0 |    8569     11.0399    .1603015    14.83893    10.72567    11.35413
       1 |    6276    12.14097    .2145639    16.99801    11.72035    12.56159
---------+--------------------------------------------------------------------
combined |   14845     11.5054    .1296504    15.79661    11.25127    11.75953
---------+--------------------------------------------------------------------
    diff |           -1.101074    .2623037               -1.615222   -.5869267
------------------------------------------------------------------------------
    diff = mean(0) - mean(1)                                      t =  -4.1977
Ho: diff = 0                                     degrees of freedom =    14843

    Ha: diff < 0                 Ha: diff != 0                 Ha: diff > 0
 Pr(T < t) = 0.0000         Pr(|T| > |t|) = 0.0000          Pr(T > t) = 1.0000

Two-sample t test with equal variances
------------------------------------------------------------------------------
   Group |     Obs        Mean    Std. Err.   Std. Dev.   [95% Conf. Interval]
---------+--------------------------------------------------------------------
       0 |    8323    10.93483     .160211    14.61612    10.62077    11.24888
       1 |    6522    12.23353     .212476    17.15933      11.817    12.65005
---------+--------------------------------------------------------------------
combined |   14845     11.5054    .1296504    15.79661    11.25127    11.75953
---------+--------------------------------------------------------------------
    diff |           -1.298697    .2610215               -1.810332   -.7870627
------------------------------------------------------------------------------
    diff = mean(0) - mean(1)                                      t =  -4.9754
Ho: diff = 0                                     degrees of freedom =    14843

    Ha: diff < 0                 Ha: diff != 0                 Ha: diff > 0
 Pr(T < t) = 0.0000         Pr(|T| > |t|) = 0.0000          Pr(T > t) = 1.0000

Two-sample t test with equal variances
------------------------------------------------------------------------------
   Group |     Obs        Mean    Std. Err.   Std. Dev.   [95% Conf. Interval]
---------+--------------------------------------------------------------------
       0 |    8145     10.9725    .1623561    14.65259    10.65424    11.29076
       1 |    6700    12.15322    .2084604    17.06322    11.74457    12.56187
---------+--------------------------------------------------------------------
combined |   14845     11.5054    .1296504    15.79661    11.25127    11.75953
---------+--------------------------------------------------------------------
    diff |           -1.180717    .2603664               -1.691067   -.6703663
------------------------------------------------------------------------------
    diff = mean(0) - mean(1)                                      t =  -4.5348
Ho: diff = 0                                     degrees of freedom =    14843

    Ha: diff < 0                 Ha: diff != 0                 Ha: diff > 0
 Pr(T < t) = 0.0000         Pr(|T| > |t|) = 0.0000          Pr(T > t) = 1.0000

Two-sample t test with equal variances
------------------------------------------------------------------------------
   Group |     Obs        Mean    Std. Err.   Std. Dev.   [95% Conf. Interval]
---------+--------------------------------------------------------------------
       0 |    7878    11.08641    .1668734    14.81137    10.75929    11.41353
       1 |    6967    11.97917    .2016317     16.8299    11.58391    12.37443
---------+--------------------------------------------------------------------
combined |   14845     11.5054    .1296504    15.79661    11.25127    11.75953
---------+--------------------------------------------------------------------
    diff |           -.8927639    .2596958                 -1.4018   -.3837281
------------------------------------------------------------------------------
    diff = mean(0) - mean(1)                                      t =  -3.4377
Ho: diff = 0                                     degrees of freedom =    14843

    Ha: diff < 0                 Ha: diff != 0                 Ha: diff > 0
 Pr(T < t) = 0.0003         Pr(|T| > |t|) = 0.0006          Pr(T > t) = 0.9997

Two-sample t test with equal variances
------------------------------------------------------------------------------
   Group |     Obs        Mean    Std. Err.   Std. Dev.   [95% Conf. Interval]
---------+--------------------------------------------------------------------
       0 |    7612    11.15368    .1709766    14.91716    10.81852    11.48884
       1 |    7233    11.87554     .195952    16.66514    11.49142    12.25967
---------+--------------------------------------------------------------------
combined |   14845     11.5054    .1296504    15.79661    11.25127    11.75953
---------+--------------------------------------------------------------------
    diff |           -.7218646    .2593263               -1.230176   -.2135528
------------------------------------------------------------------------------
    diff = mean(0) - mean(1)                                      t =  -2.7836
Ho: diff = 0                                     degrees of freedom =    14843

    Ha: diff < 0                 Ha: diff != 0                 Ha: diff > 0
 Pr(T < t) = 0.0027         Pr(|T| > |t|) = 0.0054          Pr(T > t) = 0.9973

Two-sample t test with equal variances
------------------------------------------------------------------------------
   Group |     Obs        Mean    Std. Err.   Std. Dev.   [95% Conf. Interval]
---------+--------------------------------------------------------------------
       0 |    7232     11.3277     .176726    15.02899    10.98126    11.67413
       1 |    7613     11.6742    .1890143    16.49197    11.30368    12.04472
---------+--------------------------------------------------------------------
combined |   14845     11.5054    .1296504    15.79661    11.25127    11.75953
---------+--------------------------------------------------------------------
    diff |           -.3465059    .2593793               -.8549215    .1619097
------------------------------------------------------------------------------
    diff = mean(0) - mean(1)                                      t =  -1.3359
Ho: diff = 0                                     degrees of freedom =    14843

    Ha: diff < 0                 Ha: diff != 0                 Ha: diff > 0
 Pr(T < t) = 0.0908         Pr(|T| > |t|) = 0.1816          Pr(T > t) = 0.9092

Two-sample t test with equal variances
------------------------------------------------------------------------------
   Group |     Obs        Mean    Std. Err.   Std. Dev.   [95% Conf. Interval]
---------+--------------------------------------------------------------------
       0 |    6877    11.17324    .1805424    14.97196    10.81932    11.52716
       1 |    7968    11.79208    .1845179    16.47074    11.43037    12.15378
---------+--------------------------------------------------------------------
combined |   14845     11.5054    .1296504    15.79661    11.25127    11.75953
---------+--------------------------------------------------------------------
    diff |           -.6188381     .259963               -1.128398   -.1092785
------------------------------------------------------------------------------
    diff = mean(0) - mean(1)                                      t =  -2.3805
Ho: diff = 0                                     degrees of freedom =    14843

    Ha: diff < 0                 Ha: diff != 0                 Ha: diff > 0
 Pr(T < t) = 0.0087         Pr(|T| > |t|) = 0.0173          Pr(T > t) = 0.9913

Two-sample t test with equal variances
------------------------------------------------------------------------------
   Group |     Obs        Mean    Std. Err.   Std. Dev.   [95% Conf. Interval]
---------+--------------------------------------------------------------------
       0 |    6509    11.04901    .1844674    14.88253     10.6874    11.41063
       1 |    8336    11.86176    .1803605    16.46722     11.5082    12.21531
---------+--------------------------------------------------------------------
combined |   14845     11.5054    .1296504    15.79661    11.25127    11.75953
---------+--------------------------------------------------------------------
    diff |           -.8127429    .2612107               -1.324748   -.3007376
------------------------------------------------------------------------------
    diff = mean(0) - mean(1)                                      t =  -3.1114
Ho: diff = 0                                     degrees of freedom =    14843

    Ha: diff < 0                 Ha: diff != 0                 Ha: diff > 0
 Pr(T < t) = 0.0009         Pr(|T| > |t|) = 0.0019          Pr(T > t) = 0.9991

Two-sample t test with equal variances
------------------------------------------------------------------------------
   Group |     Obs        Mean    Std. Err.   Std. Dev.   [95% Conf. Interval]
---------+--------------------------------------------------------------------
       0 |    6282    10.81178    .1831607    14.51715    10.45273    11.17084
       1 |    8563    12.01425    .1799874     16.6554    11.66143    12.36707
---------+--------------------------------------------------------------------
combined |   14845     11.5054    .1296504    15.79661    11.25127    11.75953
---------+--------------------------------------------------------------------
    diff |           -1.202464    .2622402               -1.716487   -.6884406
------------------------------------------------------------------------------
    diff = mean(0) - mean(1)                                      t =  -4.5854
Ho: diff = 0                                     degrees of freedom =    14843

    Ha: diff < 0                 Ha: diff != 0                 Ha: diff > 0
 Pr(T < t) = 0.0000         Pr(|T| > |t|) = 0.0000          Pr(T > t) = 1.0000

Two-sample t test with equal variances
------------------------------------------------------------------------------
   Group |     Obs        Mean    Std. Err.   Std. Dev.   [95% Conf. Interval]
---------+--------------------------------------------------------------------
       0 |    6047    10.78311     .183711    14.28582    10.42297    11.14325
       1 |    8798    12.00184    .1784578    16.73893    11.65202    12.35166
---------+--------------------------------------------------------------------
combined |   14845     11.5054    .1296504    15.79661    11.25127    11.75953
---------+--------------------------------------------------------------------
    diff |           -1.218725    .2636904               -1.735591   -.7018589
------------------------------------------------------------------------------
    diff = mean(0) - mean(1)                                      t =  -4.6218
Ho: diff = 0                                     degrees of freedom =    14843

    Ha: diff < 0                 Ha: diff != 0                 Ha: diff > 0
 Pr(T < t) = 0.0000         Pr(|T| > |t|) = 0.0000          Pr(T > t) = 1.0000

Two-sample t test with equal variances
------------------------------------------------------------------------------
   Group |     Obs        Mean    Std. Err.   Std. Dev.   [95% Conf. Interval]
---------+--------------------------------------------------------------------
       0 |    5806    10.67645    .1848516    14.08516    10.31407    11.03883
       1 |    9039    12.03786    .1765306    16.78341    11.69182    12.38389
---------+--------------------------------------------------------------------
combined |   14845     11.5054    .1296504    15.79661    11.25127    11.75953
---------+--------------------------------------------------------------------
    diff |           -1.361407    .2654516               -1.881725    -.841089
------------------------------------------------------------------------------
    diff = mean(0) - mean(1)                                      t =  -5.1286
Ho: diff = 0                                     degrees of freedom =    14843

    Ha: diff < 0                 Ha: diff != 0                 Ha: diff > 0
 Pr(T < t) = 0.0000         Pr(|T| > |t|) = 0.0000          Pr(T > t) = 1.0000

Two-sample t test with equal variances
------------------------------------------------------------------------------
   Group |     Obs        Mean    Std. Err.   Std. Dev.   [95% Conf. Interval]
---------+--------------------------------------------------------------------
       0 |    5509    10.59372     .190627    14.14884    10.22001    10.96742
       1 |    9336    12.04336    .1725278    16.67015    11.70517    12.38156
---------+--------------------------------------------------------------------
combined |   14845     11.5054    .1296504    15.79661    11.25127    11.75953
---------+--------------------------------------------------------------------
    diff |            -1.44965    .2681171               -1.975192   -.9241069
------------------------------------------------------------------------------
    diff = mean(0) - mean(1)                                      t =  -5.4068
Ho: diff = 0                                     degrees of freedom =    14843

    Ha: diff < 0                 Ha: diff != 0                 Ha: diff > 0
 Pr(T < t) = 0.0000         Pr(|T| > |t|) = 0.0000          Pr(T > t) = 1.0000

Two-sample t test with equal variances
------------------------------------------------------------------------------
   Group |     Obs        Mean    Std. Err.   Std. Dev.   [95% Conf. Interval]
---------+--------------------------------------------------------------------
       0 |    5207    10.52441    .1933436    13.95159    10.14538    10.90345
       1 |    9638    12.03538    .1699602    16.68556    11.70222    12.36854
---------+--------------------------------------------------------------------
combined |   14845     11.5054    .1296504    15.79661    11.25127    11.75953
---------+--------------------------------------------------------------------
    diff |           -1.510967    .2714116               -2.042967   -.9789668
------------------------------------------------------------------------------
    diff = mean(0) - mean(1)                                      t =  -5.5671
Ho: diff = 0                                     degrees of freedom =    14843

    Ha: diff < 0                 Ha: diff != 0                 Ha: diff > 0
 Pr(T < t) = 0.0000         Pr(|T| > |t|) = 0.0000          Pr(T > t) = 1.0000

Two-sample t test with equal variances
------------------------------------------------------------------------------
   Group |     Obs        Mean    Std. Err.   Std. Dev.   [95% Conf. Interval]
---------+--------------------------------------------------------------------
       0 |    4968    10.67477    .2009488    14.16369    10.28082    11.06872
       1 |    9877    11.92319     .166448    16.54211    11.59692    12.24946
---------+--------------------------------------------------------------------
combined |   14845     11.5054    .1296504    15.79661    11.25127    11.75953
---------+--------------------------------------------------------------------
    diff |           -1.248418    .2745763               -1.786621   -.7102144
------------------------------------------------------------------------------
    diff = mean(0) - mean(1)                                      t =  -4.5467
Ho: diff = 0                                     degrees of freedom =    14843

    Ha: diff < 0                 Ha: diff != 0                 Ha: diff > 0
 Pr(T < t) = 0.0000         Pr(|T| > |t|) = 0.0000          Pr(T > t) = 1.0000

Two-sample t test with equal variances
------------------------------------------------------------------------------
   Group |     Obs        Mean    Std. Err.   Std. Dev.   [95% Conf. Interval]
---------+--------------------------------------------------------------------
       0 |    4757    10.66513    .2060611    14.21224    10.26116    11.06911
       1 |   10088    11.90162    .1640478     16.4768    11.58006    12.22319
---------+--------------------------------------------------------------------
combined |   14845     11.5054    .1296504    15.79661    11.25127    11.75953
---------+--------------------------------------------------------------------
    diff |           -1.236489    .2776576               -1.780732   -.6922461
------------------------------------------------------------------------------
    diff = mean(0) - mean(1)                                      t =  -4.4533
Ho: diff = 0                                     degrees of freedom =    14843

    Ha: diff < 0                 Ha: diff != 0                 Ha: diff > 0
 Pr(T < t) = 0.0000         Pr(|T| > |t|) = 0.0000          Pr(T > t) = 1.0000

Two-sample t test with equal variances
------------------------------------------------------------------------------
   Group |     Obs        Mean    Std. Err.   Std. Dev.   [95% Conf. Interval]
---------+--------------------------------------------------------------------
       0 |    4474    10.83542    .2142009    14.32746    10.41548    11.25536
       1 |   10371    11.79442     .160863    16.38198     11.4791    12.10974
---------+--------------------------------------------------------------------
combined |   14845     11.5054    .1296504    15.79661    11.25127    11.75953
---------+--------------------------------------------------------------------
    diff |           -.9589978    .2824501               -1.512635   -.4053607
------------------------------------------------------------------------------
    diff = mean(0) - mean(1)                                      t =  -3.3953
Ho: diff = 0                                     degrees of freedom =    14843

    Ha: diff < 0                 Ha: diff != 0                 Ha: diff > 0
 Pr(T < t) = 0.0003         Pr(|T| > |t|) = 0.0007          Pr(T > t) = 0.9997

Two-sample t test with equal variances
------------------------------------------------------------------------------
   Group |     Obs        Mean    Std. Err.   Std. Dev.   [95% Conf. Interval]
---------+--------------------------------------------------------------------
       0 |    4103    11.00979     .227668     14.5832    10.56343    11.45614
       1 |   10742     11.6947    .1566215    16.23282    11.38769    12.00171
---------+--------------------------------------------------------------------
combined |   14845     11.5054    .1296504    15.79661    11.25127    11.75953
---------+--------------------------------------------------------------------
    diff |           -.6849136    .2898635               -1.253082   -.1167452
------------------------------------------------------------------------------
    diff = mean(0) - mean(1)                                      t =  -2.3629
Ho: diff = 0                                     degrees of freedom =    14843

    Ha: diff < 0                 Ha: diff != 0                 Ha: diff > 0
 Pr(T < t) = 0.0091         Pr(|T| > |t|) = 0.0181          Pr(T > t) = 0.9909

Two-sample t test with equal variances
------------------------------------------------------------------------------
   Group |     Obs        Mean    Std. Err.   Std. Dev.   [95% Conf. Interval]
---------+--------------------------------------------------------------------
       0 |    3620    11.07721    .2476293    14.89897    10.59171    11.56272
       1 |   11225    11.64348    .1517121    16.07361     11.3461    11.94087
---------+--------------------------------------------------------------------
combined |   14845     11.5054    .1296504    15.79661    11.25127    11.75953
---------+--------------------------------------------------------------------
    diff |           -.5662725    .3019045               -1.158043    .0254978
------------------------------------------------------------------------------
    diff = mean(0) - mean(1)                                      t =  -1.8757
Ho: diff = 0                                     degrees of freedom =    14843

    Ha: diff < 0                 Ha: diff != 0                 Ha: diff > 0
 Pr(T < t) = 0.0304         Pr(|T| > |t|) = 0.0607          Pr(T > t) = 0.9696

Two-sample t test with equal variances
------------------------------------------------------------------------------
   Group |     Obs        Mean    Std. Err.   Std. Dev.   [95% Conf. Interval]
---------+--------------------------------------------------------------------
       0 |    2989    11.20323     .280605    15.34116    10.65303    11.75343
       1 |   11856    11.58158    .1461088     15.9091    11.29518    11.86797
---------+--------------------------------------------------------------------
combined |   14845     11.5054    .1296504    15.79661    11.25127    11.75953
---------+--------------------------------------------------------------------
    diff |           -.3783468     .323308               -1.012071     .255377
------------------------------------------------------------------------------
    diff = mean(0) - mean(1)                                      t =  -1.1702
Ho: diff = 0                                     degrees of freedom =    14843

    Ha: diff < 0                 Ha: diff != 0                 Ha: diff > 0
 Pr(T < t) = 0.1210         Pr(|T| > |t|) = 0.2419          Pr(T > t) = 0.8790

Two-sample t test with equal variances
------------------------------------------------------------------------------
   Group |     Obs        Mean    Std. Err.   Std. Dev.   [95% Conf. Interval]
---------+--------------------------------------------------------------------
       0 |    2549    10.75279    .2905915    14.67127    10.18297    11.32261
       1 |   12296    11.66142    .1444362    16.01614     11.3783    11.94453
---------+--------------------------------------------------------------------
combined |   14845     11.5054    .1296504    15.79661    11.25127    11.75953
---------+--------------------------------------------------------------------
    diff |           -.9086307    .3437158               -1.582356   -.2349051
------------------------------------------------------------------------------
    diff = mean(0) - mean(1)                                      t =  -2.6436
Ho: diff = 0                                     degrees of freedom =    14843

    Ha: diff < 0                 Ha: diff != 0                 Ha: diff > 0
 Pr(T < t) = 0.0041         Pr(|T| > |t|) = 0.0082          Pr(T > t) = 0.9959

Two-sample t test with equal variances
------------------------------------------------------------------------------
   Group |     Obs        Mean    Std. Err.   Std. Dev.   [95% Conf. Interval]
---------+--------------------------------------------------------------------
       0 |    2215    10.60394     .312185    14.69261    9.991729    11.21614
       1 |   12630    11.66349    .1421713    15.97767    11.38482    11.94217
---------+--------------------------------------------------------------------
combined |   14845     11.5054    .1296504    15.79661    11.25127    11.75953
---------+--------------------------------------------------------------------
    diff |           -1.059558    .3637944                -1.77264   -.3464756
------------------------------------------------------------------------------
    diff = mean(0) - mean(1)                                      t =  -2.9125
Ho: diff = 0                                     degrees of freedom =    14843

    Ha: diff < 0                 Ha: diff != 0                 Ha: diff > 0
 Pr(T < t) = 0.0018         Pr(|T| > |t|) = 0.0036          Pr(T > t) = 0.9982

Two-sample t test with equal variances
------------------------------------------------------------------------------
   Group |     Obs        Mean    Std. Err.   Std. Dev.   [95% Conf. Interval]
---------+--------------------------------------------------------------------
       0 |    1853    10.85235     .360496    15.51809    10.14533    11.55937
       1 |   12992    11.59854     .138919    15.83433    11.32624    11.87084
---------+--------------------------------------------------------------------
combined |   14845     11.5054    .1296504    15.79661    11.25127    11.75953
---------+--------------------------------------------------------------------
    diff |           -.7461852    .3922292               -1.515003    .0226326
------------------------------------------------------------------------------
    diff = mean(0) - mean(1)                                      t =  -1.9024
Ho: diff = 0                                     degrees of freedom =    14843

    Ha: diff < 0                 Ha: diff != 0                 Ha: diff > 0
 Pr(T < t) = 0.0286         Pr(|T| > |t|) = 0.0571          Pr(T > t) = 0.9714

Two-sample t test with equal variances
------------------------------------------------------------------------------
   Group |     Obs        Mean    Std. Err.   Std. Dev.   [95% Conf. Interval]
---------+--------------------------------------------------------------------
       0 |    1541    10.24887    .3592704    14.10337    9.544158    10.95358
       1 |   13304    11.65094    .1385021    15.97524    11.37946    11.92243
---------+--------------------------------------------------------------------
combined |   14845     11.5054    .1296504    15.79661    11.25127    11.75953
---------+--------------------------------------------------------------------
    diff |           -1.402073    .4249295               -2.234987   -.5691582
------------------------------------------------------------------------------
    diff = mean(0) - mean(1)                                      t =  -3.2995
Ho: diff = 0                                     degrees of freedom =    14843

    Ha: diff < 0                 Ha: diff != 0                 Ha: diff > 0
 Pr(T < t) = 0.0005         Pr(|T| > |t|) = 0.0010          Pr(T > t) = 0.9995

Two-sample t test with equal variances
------------------------------------------------------------------------------
   Group |     Obs        Mean    Std. Err.   Std. Dev.   [95% Conf. Interval]
---------+--------------------------------------------------------------------
       0 |    1108    9.936359     .395111    13.15192    9.161108    10.71161
       1 |   13737    11.63195    .1363813    15.98457    11.36463    11.89928
---------+--------------------------------------------------------------------
combined |   14845     11.5054    .1296504    15.79661    11.25127    11.75953
---------+--------------------------------------------------------------------
    diff |           -1.695594    .4931509               -2.662231   -.7289572
------------------------------------------------------------------------------
    diff = mean(0) - mean(1)                                      t =  -3.4383
Ho: diff = 0                                     degrees of freedom =    14843

    Ha: diff < 0                 Ha: diff != 0                 Ha: diff > 0
 Pr(T < t) = 0.0003         Pr(|T| > |t|) = 0.0006          Pr(T > t) = 0.9997
*********************************************************************************************************************************************************** 

Two-sample t test with equal variances
------------------------------------------------------------------------------
   Group |     Obs        Mean    Std. Err.   Std. Dev.   [95% Conf. Interval]
---------+--------------------------------------------------------------------
       0 |    1783    21.88011    .5674676    23.96165    20.76714    22.99309
       1 |     164    21.54019    1.901077    24.34566    17.78628    25.29411
---------+--------------------------------------------------------------------
combined |    1947    21.85148    .5436416    23.98809     20.7853    22.91766
---------+--------------------------------------------------------------------
    diff |            .3399187    1.957894               -3.499873    4.179711
------------------------------------------------------------------------------
    diff = mean(0) - mean(1)                                      t =   0.1736
Ho: diff = 0                                     degrees of freedom =     1945

    Ha: diff < 0                 Ha: diff != 0                 Ha: diff > 0
 Pr(T < t) = 0.5689         Pr(|T| > |t|) = 0.8622          Pr(T > t) = 0.4311

Two-sample t test with equal variances
------------------------------------------------------------------------------
   Group |     Obs        Mean    Std. Err.   Std. Dev.   [95% Conf. Interval]
---------+--------------------------------------------------------------------
       0 |    1730    21.87787    .5776979    24.02834    20.74481    23.01094
       1 |     217    21.64106    1.610121    23.71856     18.4675    24.81462
---------+--------------------------------------------------------------------
combined |    1947    21.85148    .5436416    23.98809     20.7853    22.91766
---------+--------------------------------------------------------------------
    diff |            .2368117    1.727966               -3.152048    3.625672
------------------------------------------------------------------------------
    diff = mean(0) - mean(1)                                      t =   0.1370
Ho: diff = 0                                     degrees of freedom =     1945

    Ha: diff < 0                 Ha: diff != 0                 Ha: diff > 0
 Pr(T < t) = 0.5545         Pr(|T| > |t|) = 0.8910          Pr(T > t) = 0.4455

Two-sample t test with equal variances
------------------------------------------------------------------------------
   Group |     Obs        Mean    Std. Err.   Std. Dev.   [95% Conf. Interval]
---------+--------------------------------------------------------------------
       0 |    1686    22.08644     .588469    24.16309    20.93223    23.24065
       1 |     261    20.33371    1.411993    22.81144    17.55332    23.11411
---------+--------------------------------------------------------------------
combined |    1947    21.85148    .5436416    23.98809     20.7853    22.91766
---------+--------------------------------------------------------------------
    diff |            1.752726    1.595536               -1.376414    4.881865
------------------------------------------------------------------------------
    diff = mean(0) - mean(1)                                      t =   1.0985
Ho: diff = 0                                     degrees of freedom =     1945

    Ha: diff < 0                 Ha: diff != 0                 Ha: diff > 0
 Pr(T < t) = 0.8639         Pr(|T| > |t|) = 0.2721          Pr(T > t) = 0.1361

Two-sample t test with equal variances
------------------------------------------------------------------------------
   Group |     Obs        Mean    Std. Err.   Std. Dev.   [95% Conf. Interval]
---------+--------------------------------------------------------------------
       0 |    1649    22.18943    .5971562    24.24925    21.01817     23.3607
       1 |     298     19.9814    1.299613     22.4348    17.42378    22.53901
---------+--------------------------------------------------------------------
combined |    1947    21.85148    .5436416    23.98809     20.7853    22.91766
---------+--------------------------------------------------------------------
    diff |            2.208038      1.5095               -.7523696    5.168445
------------------------------------------------------------------------------
    diff = mean(0) - mean(1)                                      t =   1.4628
Ho: diff = 0                                     degrees of freedom =     1945

    Ha: diff < 0                 Ha: diff != 0                 Ha: diff > 0
 Pr(T < t) = 0.9282         Pr(|T| > |t|) = 0.1437          Pr(T > t) = 0.0718

Two-sample t test with equal variances
------------------------------------------------------------------------------
   Group |     Obs        Mean    Std. Err.   Std. Dev.   [95% Conf. Interval]
---------+--------------------------------------------------------------------
       0 |    1618     21.9409     .595041    23.93515    20.77377    23.10803
       1 |     329    21.41173    1.338529    24.27872    18.77855    24.04492
---------+--------------------------------------------------------------------
combined |    1947    21.85148    .5436416    23.98809     20.7853    22.91766
---------+--------------------------------------------------------------------
    diff |            .5291652    1.451069               -2.316649     3.37498
------------------------------------------------------------------------------
    diff = mean(0) - mean(1)                                      t =   0.3647
Ho: diff = 0                                     degrees of freedom =     1945

    Ha: diff < 0                 Ha: diff != 0                 Ha: diff > 0
 Pr(T < t) = 0.6423         Pr(|T| > |t|) = 0.7154          Pr(T > t) = 0.3577

Two-sample t test with equal variances
------------------------------------------------------------------------------
   Group |     Obs        Mean    Std. Err.   Std. Dev.   [95% Conf. Interval]
---------+--------------------------------------------------------------------
       0 |    1575    21.98711     .603755    23.96078    20.80286    23.17136
       1 |     372    21.27723    1.250941    24.12727    18.81741    23.73706
---------+--------------------------------------------------------------------
combined |    1947    21.85148    .5436416    23.98809     20.7853    22.91766
---------+--------------------------------------------------------------------
    diff |            .7098809    1.383086               -2.002605    3.422367
------------------------------------------------------------------------------
    diff = mean(0) - mean(1)                                      t =   0.5133
Ho: diff = 0                                     degrees of freedom =     1945

    Ha: diff < 0                 Ha: diff != 0                 Ha: diff > 0
 Pr(T < t) = 0.6961         Pr(|T| > |t|) = 0.6078          Pr(T > t) = 0.3039

Two-sample t test with equal variances
------------------------------------------------------------------------------
   Group |     Obs        Mean    Std. Err.   Std. Dev.   [95% Conf. Interval]
---------+--------------------------------------------------------------------
       0 |    1550    21.99197    .6079673     23.9357    20.79944     23.1845
       1 |     397    21.30298    1.215272    24.21412    18.91378    23.69217
---------+--------------------------------------------------------------------
combined |    1947    21.85148    .5436416    23.98809     20.7853    22.91766
---------+--------------------------------------------------------------------
    diff |            .6889943    1.349584                -1.95779    3.335778
------------------------------------------------------------------------------
    diff = mean(0) - mean(1)                                      t =   0.5105
Ho: diff = 0                                     degrees of freedom =     1945

    Ha: diff < 0                 Ha: diff != 0                 Ha: diff > 0
 Pr(T < t) = 0.6951         Pr(|T| > |t|) = 0.6097          Pr(T > t) = 0.3049

Two-sample t test with equal variances
------------------------------------------------------------------------------
   Group |     Obs        Mean    Std. Err.   Std. Dev.   [95% Conf. Interval]
---------+--------------------------------------------------------------------
       0 |    1515    21.58751    .5989476    23.31284    20.41266    22.76237
       1 |     432     22.7772    1.261849    26.22703    20.29706    25.25735
---------+--------------------------------------------------------------------
combined |    1947    21.85148    .5436416    23.98809     20.7853    22.91766
---------+--------------------------------------------------------------------
    diff |            -1.18969    1.308428               -3.755758    1.376378
------------------------------------------------------------------------------
    diff = mean(0) - mean(1)                                      t =  -0.9093
Ho: diff = 0                                     degrees of freedom =     1945

    Ha: diff < 0                 Ha: diff != 0                 Ha: diff > 0
 Pr(T < t) = 0.1817         Pr(|T| > |t|) = 0.3633          Pr(T > t) = 0.8183

Two-sample t test with equal variances
------------------------------------------------------------------------------
   Group |     Obs        Mean    Std. Err.   Std. Dev.   [95% Conf. Interval]
---------+--------------------------------------------------------------------
       0 |    1492    21.68438    .6060471    23.40943    20.49558    22.87318
       1 |     455    22.39943    1.210193     25.8143    20.02115     24.7777
---------+--------------------------------------------------------------------
combined |    1947    21.85148    .5436416    23.98809     20.7853    22.91766
---------+--------------------------------------------------------------------
    diff |           -.7150487    1.284889               -3.234953    1.804855
------------------------------------------------------------------------------
    diff = mean(0) - mean(1)                                      t =  -0.5565
Ho: diff = 0                                     degrees of freedom =     1945

    Ha: diff < 0                 Ha: diff != 0                 Ha: diff > 0
 Pr(T < t) = 0.2890         Pr(|T| > |t|) = 0.5779          Pr(T > t) = 0.7110

Two-sample t test with equal variances
------------------------------------------------------------------------------
   Group |     Obs        Mean    Std. Err.   Std. Dev.   [95% Conf. Interval]
---------+--------------------------------------------------------------------
       0 |    1468    21.68913    .6115725    23.43209    20.48948    22.88878
       1 |     479    22.34905    1.171353    25.63631    20.04742    24.65069
---------+--------------------------------------------------------------------
combined |    1947    21.85148    .5436416    23.98809     20.7853    22.91766
---------+--------------------------------------------------------------------
    diff |           -.6599281    1.262493               -3.135909    1.816053
------------------------------------------------------------------------------
    diff = mean(0) - mean(1)                                      t =  -0.5227
Ho: diff = 0                                     degrees of freedom =     1945

    Ha: diff < 0                 Ha: diff != 0                 Ha: diff > 0
 Pr(T < t) = 0.3006         Pr(|T| > |t|) = 0.6012          Pr(T > t) = 0.6994

Two-sample t test with equal variances
------------------------------------------------------------------------------
   Group |     Obs        Mean    Std. Err.   Std. Dev.   [95% Conf. Interval]
---------+--------------------------------------------------------------------
       0 |    1429    21.72896    .6168439      23.318    20.51894    22.93898
       1 |     518    22.18947    1.132139    25.76705    19.96531    24.41363
---------+--------------------------------------------------------------------
combined |    1947    21.85148    .5436416    23.98809     20.7853    22.91766
---------+--------------------------------------------------------------------
    diff |           -.4605118    1.230534               -2.873816    1.952792
------------------------------------------------------------------------------
    diff = mean(0) - mean(1)                                      t =  -0.3742
Ho: diff = 0                                     degrees of freedom =     1945

    Ha: diff < 0                 Ha: diff != 0                 Ha: diff > 0
 Pr(T < t) = 0.3541         Pr(|T| > |t|) = 0.7083          Pr(T > t) = 0.6459

Two-sample t test with equal variances
------------------------------------------------------------------------------
   Group |     Obs        Mean    Std. Err.   Std. Dev.   [95% Conf. Interval]
---------+--------------------------------------------------------------------
       0 |    1395    21.84154    .6285819    23.47734    20.60847    23.07461
       1 |     552     21.8766    1.074915    25.25479    19.76517    23.98803
---------+--------------------------------------------------------------------
combined |    1947    21.85148    .5436416    23.98809     20.7853    22.91766
---------+--------------------------------------------------------------------
    diff |           -.0350571    1.206517                -2.40126    2.331146
------------------------------------------------------------------------------
    diff = mean(0) - mean(1)                                      t =  -0.0291
Ho: diff = 0                                     degrees of freedom =     1945

    Ha: diff < 0                 Ha: diff != 0                 Ha: diff > 0
 Pr(T < t) = 0.4884         Pr(|T| > |t|) = 0.9768          Pr(T > t) = 0.5116

Two-sample t test with equal variances
------------------------------------------------------------------------------
   Group |     Obs        Mean    Std. Err.   Std. Dev.   [95% Conf. Interval]
---------+--------------------------------------------------------------------
       0 |    1348    21.77782    .6354467     23.3305    20.53125    23.02439
       1 |     599    22.01725    1.038845    25.42519    19.97702    24.05748
---------+--------------------------------------------------------------------
combined |    1947    21.85148    .5436416    23.98809     20.7853    22.91766
---------+--------------------------------------------------------------------
    diff |           -.2394326    1.178222               -2.550144    2.071279
------------------------------------------------------------------------------
    diff = mean(0) - mean(1)                                      t =  -0.2032
Ho: diff = 0                                     degrees of freedom =     1945

    Ha: diff < 0                 Ha: diff != 0                 Ha: diff > 0
 Pr(T < t) = 0.4195         Pr(|T| > |t|) = 0.8390          Pr(T > t) = 0.5805

Two-sample t test with equal variances
------------------------------------------------------------------------------
   Group |     Obs        Mean    Std. Err.   Std. Dev.   [95% Conf. Interval]
---------+--------------------------------------------------------------------
       0 |    1305    21.60056    .6433129    23.23954    20.33851     22.8626
       1 |     642    22.36154     1.00455    25.45299    20.38894    24.33415
---------+--------------------------------------------------------------------
combined |    1947    21.85148    .5436416    23.98809     20.7853    22.91766
---------+--------------------------------------------------------------------
    diff |           -.7609851    1.156563               -3.029218    1.507247
------------------------------------------------------------------------------
    diff = mean(0) - mean(1)                                      t =  -0.6580
Ho: diff = 0                                     degrees of freedom =     1945

    Ha: diff < 0                 Ha: diff != 0                 Ha: diff > 0
 Pr(T < t) = 0.2553         Pr(|T| > |t|) = 0.5106          Pr(T > t) = 0.7447

Two-sample t test with equal variances
------------------------------------------------------------------------------
   Group |     Obs        Mean    Std. Err.   Std. Dev.   [95% Conf. Interval]
---------+--------------------------------------------------------------------
       0 |    1263    21.48193    .6473858    23.00726    20.21185      22.752
       1 |     684    22.53386    .9828368    25.70452    20.60412    24.46361
---------+--------------------------------------------------------------------
combined |    1947    21.85148    .5436416    23.98809     20.7853    22.91766
---------+--------------------------------------------------------------------
    diff |           -1.051938    1.138847               -3.285427     1.18155
------------------------------------------------------------------------------
    diff = mean(0) - mean(1)                                      t =  -0.9237
Ho: diff = 0                                     degrees of freedom =     1945

    Ha: diff < 0                 Ha: diff != 0                 Ha: diff > 0
 Pr(T < t) = 0.1779         Pr(|T| > |t|) = 0.3558          Pr(T > t) = 0.8221

Two-sample t test with equal variances
------------------------------------------------------------------------------
   Group |     Obs        Mean    Std. Err.   Std. Dev.   [95% Conf. Interval]
---------+--------------------------------------------------------------------
       0 |    1226    21.37849    .6566648    22.99265    20.09018     22.6668
       1 |     721    22.65577    .9529623    25.58841    20.78485    24.52668
---------+--------------------------------------------------------------------
combined |    1947    21.85148    .5436416    23.98809     20.7853    22.91766
---------+--------------------------------------------------------------------
    diff |           -1.277278    1.125729               -3.485039    .9304837
------------------------------------------------------------------------------
    diff = mean(0) - mean(1)                                      t =  -1.1346
Ho: diff = 0                                     degrees of freedom =     1945

    Ha: diff < 0                 Ha: diff != 0                 Ha: diff > 0
 Pr(T < t) = 0.1283         Pr(|T| > |t|) = 0.2567          Pr(T > t) = 0.8717

Two-sample t test with equal variances
------------------------------------------------------------------------------
   Group |     Obs        Mean    Std. Err.   Std. Dev.   [95% Conf. Interval]
---------+--------------------------------------------------------------------
       0 |    1181    21.19987    .6598346    22.67566    19.90529    22.49445
       1 |     766    22.85612    .9345279    25.86465    21.02157    24.69066
---------+--------------------------------------------------------------------
combined |    1947    21.85148    .5436416    23.98809     20.7853    22.91766
---------+--------------------------------------------------------------------
    diff |           -1.656245    1.112509               -3.838081    .5255902
------------------------------------------------------------------------------
    diff = mean(0) - mean(1)                                      t =  -1.4887
Ho: diff = 0                                     degrees of freedom =     1945

    Ha: diff < 0                 Ha: diff != 0                 Ha: diff > 0
 Pr(T < t) = 0.0684         Pr(|T| > |t|) = 0.1367          Pr(T > t) = 0.9316

Two-sample t test with equal variances
------------------------------------------------------------------------------
   Group |     Obs        Mean    Std. Err.   Std. Dev.   [95% Conf. Interval]
---------+--------------------------------------------------------------------
       0 |    1134    20.93265    .6660742    22.42999    19.62577    22.23953
       1 |     813     23.1331    .9106642    25.96591    21.34557    24.92063
---------+--------------------------------------------------------------------
combined |    1947    21.85148    .5436416    23.98809     20.7853    22.91766
---------+--------------------------------------------------------------------
    diff |           -2.200448    1.101522               -4.360737   -.0401595
------------------------------------------------------------------------------
    diff = mean(0) - mean(1)                                      t =  -1.9976
Ho: diff = 0                                     degrees of freedom =     1945

    Ha: diff < 0                 Ha: diff != 0                 Ha: diff > 0
 Pr(T < t) = 0.0229         Pr(|T| > |t|) = 0.0459          Pr(T > t) = 0.9771

Two-sample t test with equal variances
------------------------------------------------------------------------------
   Group |     Obs        Mean    Std. Err.   Std. Dev.   [95% Conf. Interval]
---------+--------------------------------------------------------------------
       0 |    1100    20.98465    .6790114    22.52026    19.65235    22.31696
       1 |     847    22.97723    .8844347    25.73994    21.24129    24.71318
---------+--------------------------------------------------------------------
combined |    1947    21.85148    .5436416    23.98809     20.7853    22.91766
---------+--------------------------------------------------------------------
    diff |           -1.992578    1.095932               -4.141902     .156746
------------------------------------------------------------------------------
    diff = mean(0) - mean(1)                                      t =  -1.8182
Ho: diff = 0                                     degrees of freedom =     1945

    Ha: diff < 0                 Ha: diff != 0                 Ha: diff > 0
 Pr(T < t) = 0.0346         Pr(|T| > |t|) = 0.0692          Pr(T > t) = 0.9654

Two-sample t test with equal variances
------------------------------------------------------------------------------
   Group |     Obs        Mean    Std. Err.   Std. Dev.   [95% Conf. Interval]
---------+--------------------------------------------------------------------
       0 |    1070    20.86722     .683243    22.34946    19.52657    22.20786
       1 |     877    23.05235    .8715162    25.80924    21.34185    24.76286
---------+--------------------------------------------------------------------
combined |    1947    21.85148    .5436416    23.98809     20.7853    22.91766
---------+--------------------------------------------------------------------
    diff |           -2.185139    1.091822               -4.326403   -.0438745
------------------------------------------------------------------------------
    diff = mean(0) - mean(1)                                      t =  -2.0014
Ho: diff = 0                                     degrees of freedom =     1945

    Ha: diff < 0                 Ha: diff != 0                 Ha: diff > 0
 Pr(T < t) = 0.0227         Pr(|T| > |t|) = 0.0455          Pr(T > t) = 0.9773

Two-sample t test with equal variances
------------------------------------------------------------------------------
   Group |     Obs        Mean    Std. Err.   Std. Dev.   [95% Conf. Interval]
---------+--------------------------------------------------------------------
       0 |    1046    20.88529    .6904899    22.33177    19.53039     22.2402
       1 |     901    22.97316    .8576898    25.74498    21.28986    24.65647
---------+--------------------------------------------------------------------
combined |    1947    21.85148    .5436416    23.98809     20.7853    22.91766
---------+--------------------------------------------------------------------
    diff |           -2.087868    1.089563               -4.224703    .0489659
------------------------------------------------------------------------------
    diff = mean(0) - mean(1)                                      t =  -1.9162
Ho: diff = 0                                     degrees of freedom =     1945

    Ha: diff < 0                 Ha: diff != 0                 Ha: diff > 0
 Pr(T < t) = 0.0277         Pr(|T| > |t|) = 0.0555          Pr(T > t) = 0.9723

Two-sample t test with equal variances
------------------------------------------------------------------------------
   Group |     Obs        Mean    Std. Err.   Std. Dev.   [95% Conf. Interval]
---------+--------------------------------------------------------------------
       0 |    1016    21.10516    .7064853    22.51905    19.71883     22.4915
       1 |     931    22.66594    .8351437    25.48215    21.02695    24.30492
---------+--------------------------------------------------------------------
combined |    1947    21.85148    .5436416    23.98809     20.7853    22.91766
---------+--------------------------------------------------------------------
    diff |           -1.560774    1.088025               -3.694592    .5730442
------------------------------------------------------------------------------
    diff = mean(0) - mean(1)                                      t =  -1.4345
Ho: diff = 0                                     degrees of freedom =     1945

    Ha: diff < 0                 Ha: diff != 0                 Ha: diff > 0
 Pr(T < t) = 0.0758         Pr(|T| > |t|) = 0.1516          Pr(T > t) = 0.9242

Two-sample t test with equal variances
------------------------------------------------------------------------------
   Group |     Obs        Mean    Std. Err.   Std. Dev.   [95% Conf. Interval]
---------+--------------------------------------------------------------------
       0 |     985    21.22799    .7215361     22.6452    19.81206    22.64392
       1 |     962    22.48988    .8152285    25.28523    20.89004    24.08971
---------+--------------------------------------------------------------------
combined |    1947    21.85148    .5436416    23.98809     20.7853    22.91766
---------+--------------------------------------------------------------------
    diff |           -1.261887    1.087262               -3.394209    .8704344
------------------------------------------------------------------------------
    diff = mean(0) - mean(1)                                      t =  -1.1606
Ho: diff = 0                                     degrees of freedom =     1945

    Ha: diff < 0                 Ha: diff != 0                 Ha: diff > 0
 Pr(T < t) = 0.1230         Pr(|T| > |t|) = 0.2459          Pr(T > t) = 0.8770

Two-sample t test with equal variances
------------------------------------------------------------------------------
   Group |     Obs        Mean    Std. Err.   Std. Dev.   [95% Conf. Interval]
---------+--------------------------------------------------------------------
       0 |     940    21.49821     .740576    22.70563    20.04484    22.95159
       1 |    1007    22.18125    .7920092    25.13304    20.62707    23.73542
---------+--------------------------------------------------------------------
combined |    1947    21.85148    .5436416    23.98809     20.7853    22.91766
---------+--------------------------------------------------------------------
    diff |           -.6830324    1.088097               -2.816991    1.450926
------------------------------------------------------------------------------
    diff = mean(0) - mean(1)                                      t =  -0.6277
Ho: diff = 0                                     degrees of freedom =     1945

    Ha: diff < 0                 Ha: diff != 0                 Ha: diff > 0
 Pr(T < t) = 0.2651         Pr(|T| > |t|) = 0.5303          Pr(T > t) = 0.7349

Two-sample t test with equal variances
------------------------------------------------------------------------------
   Group |     Obs        Mean    Std. Err.   Std. Dev.   [95% Conf. Interval]
---------+--------------------------------------------------------------------
       0 |     891    21.33955    .7608779    22.71192    19.84622    22.83287
       1 |    1056    22.28343    .7698399    25.01683    20.77283    23.79402
---------+--------------------------------------------------------------------
combined |    1947    21.85148    .5436416    23.98809     20.7853    22.91766
---------+--------------------------------------------------------------------
    diff |           -.9438784    1.091279               -3.084078    1.196322
------------------------------------------------------------------------------
    diff = mean(0) - mean(1)                                      t =  -0.8649
Ho: diff = 0                                     degrees of freedom =     1945

    Ha: diff < 0                 Ha: diff != 0                 Ha: diff > 0
 Pr(T < t) = 0.1936         Pr(|T| > |t|) = 0.3872          Pr(T > t) = 0.8064

Two-sample t test with equal variances
------------------------------------------------------------------------------
   Group |     Obs        Mean    Std. Err.   Std. Dev.   [95% Conf. Interval]
---------+--------------------------------------------------------------------
       0 |     839    21.10563    .7831863    22.68538     19.5684    22.64287
       1 |    1108    22.41625    .7487863    24.92458    20.94705    23.88545
---------+--------------------------------------------------------------------
combined |    1947    21.85148    .5436416    23.98809     20.7853    22.91766
---------+--------------------------------------------------------------------
    diff |           -1.310617    1.097691               -3.463393     .842158
------------------------------------------------------------------------------
    diff = mean(0) - mean(1)                                      t =  -1.1940
Ho: diff = 0                                     degrees of freedom =     1945

    Ha: diff < 0                 Ha: diff != 0                 Ha: diff > 0
 Pr(T < t) = 0.1163         Pr(|T| > |t|) = 0.2326          Pr(T > t) = 0.8837

Two-sample t test with equal variances
------------------------------------------------------------------------------
   Group |     Obs        Mean    Std. Err.   Std. Dev.   [95% Conf. Interval]
---------+--------------------------------------------------------------------
       0 |     802    20.53729    .7768216    21.99928    19.01244    22.06213
       1 |    1145    22.77199    .7464095    25.25689    21.30751    24.23648
---------+--------------------------------------------------------------------
combined |    1947    21.85148    .5436416    23.98809     20.7853    22.91766
---------+--------------------------------------------------------------------
    diff |           -2.234703     1.10368               -4.399222    -.070183
------------------------------------------------------------------------------
    diff = mean(0) - mean(1)                                      t =  -2.0248
Ho: diff = 0                                     degrees of freedom =     1945

    Ha: diff < 0                 Ha: diff != 0                 Ha: diff > 0
 Pr(T < t) = 0.0215         Pr(|T| > |t|) = 0.0430          Pr(T > t) = 0.9785

Two-sample t test with equal variances
------------------------------------------------------------------------------
   Group |     Obs        Mean    Std. Err.   Std. Dev.   [95% Conf. Interval]
---------+--------------------------------------------------------------------
       0 |     766    20.32477    .7777474    21.52549      18.798    21.85155
       1 |    1181    22.84171     .739639     25.4182    21.39055    24.29286
---------+--------------------------------------------------------------------
combined |    1947    21.85148    .5436416    23.98809     20.7853    22.91766
---------+--------------------------------------------------------------------
    diff |           -2.516935    1.111679               -4.697142   -.3367276
------------------------------------------------------------------------------
    diff = mean(0) - mean(1)                                      t =  -2.2641
Ho: diff = 0                                     degrees of freedom =     1945

    Ha: diff < 0                 Ha: diff != 0                 Ha: diff > 0
 Pr(T < t) = 0.0118         Pr(|T| > |t|) = 0.0237          Pr(T > t) = 0.9882

Two-sample t test with equal variances
------------------------------------------------------------------------------
   Group |     Obs        Mean    Std. Err.   Std. Dev.   [95% Conf. Interval]
---------+--------------------------------------------------------------------
       0 |     727    19.95303    .7805494    21.04591    18.42062    21.48543
       1 |    1220    22.98277    .7306981    25.52219    21.54921    24.41634
---------+--------------------------------------------------------------------
combined |    1947    21.85148    .5436416    23.98809     20.7853    22.91766
---------+--------------------------------------------------------------------
    diff |           -3.029748    1.122098               -5.230389   -.8291077
------------------------------------------------------------------------------
    diff = mean(0) - mean(1)                                      t =  -2.7001
Ho: diff = 0                                     degrees of freedom =     1945

    Ha: diff < 0                 Ha: diff != 0                 Ha: diff > 0
 Pr(T < t) = 0.0035         Pr(|T| > |t|) = 0.0070          Pr(T > t) = 0.9965

Two-sample t test with equal variances
------------------------------------------------------------------------------
   Group |     Obs        Mean    Std. Err.   Std. Dev.   [95% Conf. Interval]
---------+--------------------------------------------------------------------
       0 |     682    19.88027    .8130481    21.23286    18.28389    21.47665
       1 |    1265    22.91422    .7111666    25.29395    21.51903    24.30942
---------+--------------------------------------------------------------------
combined |    1947    21.85148    .5436416    23.98809     20.7853    22.91766
---------+--------------------------------------------------------------------
    diff |           -3.033954    1.137785               -5.265361   -.8025467
------------------------------------------------------------------------------
    diff = mean(0) - mean(1)                                      t =  -2.6665
Ho: diff = 0                                     degrees of freedom =     1945

    Ha: diff < 0                 Ha: diff != 0                 Ha: diff > 0
 Pr(T < t) = 0.0039         Pr(|T| > |t|) = 0.0077          Pr(T > t) = 0.9961

Two-sample t test with equal variances
------------------------------------------------------------------------------
   Group |     Obs        Mean    Std. Err.   Std. Dev.   [95% Conf. Interval]
---------+--------------------------------------------------------------------
       0 |     646    19.65523    .8197267    20.83461    18.04557    21.26488
       1 |    1301    22.94201    .7026982    25.34589    21.56347    24.32056
---------+--------------------------------------------------------------------
combined |    1947    21.85148    .5436416    23.98809     20.7853    22.91766
---------+--------------------------------------------------------------------
    diff |           -3.286785    1.152469               -5.546989   -1.026581
------------------------------------------------------------------------------
    diff = mean(0) - mean(1)                                      t =  -2.8520
Ho: diff = 0                                     degrees of freedom =     1945

    Ha: diff < 0                 Ha: diff != 0                 Ha: diff > 0
 Pr(T < t) = 0.0022         Pr(|T| > |t|) = 0.0044          Pr(T > t) = 0.9978

Two-sample t test with equal variances
------------------------------------------------------------------------------
   Group |     Obs        Mean    Std. Err.   Std. Dev.   [95% Conf. Interval]
---------+--------------------------------------------------------------------
       0 |     619    19.87358    .8468397    21.06913    18.21054    21.53661
       1 |    1328    22.77341    .6911865    25.18804    21.41747    24.12935
---------+--------------------------------------------------------------------
combined |    1947    21.85148    .5436416    23.98809     20.7853    22.91766
---------+--------------------------------------------------------------------
    diff |           -2.899836    1.165887               -5.186354   -.6133171
------------------------------------------------------------------------------
    diff = mean(0) - mean(1)                                      t =  -2.4872
Ho: diff = 0                                     degrees of freedom =     1945

    Ha: diff < 0                 Ha: diff != 0                 Ha: diff > 0
 Pr(T < t) = 0.0065         Pr(|T| > |t|) = 0.0130          Pr(T > t) = 0.9935

Two-sample t test with equal variances
------------------------------------------------------------------------------
   Group |     Obs        Mean    Std. Err.   Std. Dev.   [95% Conf. Interval]
---------+--------------------------------------------------------------------
       0 |     594    19.71346    .8661037    21.10878    18.01246    21.41447
       1 |    1353    22.79012     .682327    25.09814    21.45159    24.12866
---------+--------------------------------------------------------------------
combined |    1947    21.85148    .5436416    23.98809     20.7853    22.91766
---------+--------------------------------------------------------------------
    diff |           -3.076661    1.178933               -5.388766   -.7645562
------------------------------------------------------------------------------
    diff = mean(0) - mean(1)                                      t =  -2.6097
Ho: diff = 0                                     degrees of freedom =     1945

    Ha: diff < 0                 Ha: diff != 0                 Ha: diff > 0
 Pr(T < t) = 0.0046         Pr(|T| > |t|) = 0.0091          Pr(T > t) = 0.9954

Two-sample t test with equal variances
------------------------------------------------------------------------------
   Group |     Obs        Mean    Std. Err.   Std. Dev.   [95% Conf. Interval]
---------+--------------------------------------------------------------------
       0 |     561    19.86832    .8959266    21.22041    18.10854    21.62811
       1 |    1386    22.65419    .6710876    24.98394    21.33773    23.97065
---------+--------------------------------------------------------------------
combined |    1947    21.85148    .5436416    23.98809     20.7853    22.91766
---------+--------------------------------------------------------------------
    diff |           -2.785864    1.199017               -5.137357   -.4343703
------------------------------------------------------------------------------
    diff = mean(0) - mean(1)                                      t =  -2.3235
Ho: diff = 0                                     degrees of freedom =     1945

    Ha: diff < 0                 Ha: diff != 0                 Ha: diff > 0
 Pr(T < t) = 0.0101         Pr(|T| > |t|) = 0.0203          Pr(T > t) = 0.9899

Two-sample t test with equal variances
------------------------------------------------------------------------------
   Group |     Obs        Mean    Std. Err.   Std. Dev.   [95% Conf. Interval]
---------+--------------------------------------------------------------------
       0 |     523    20.30605    .9427082    21.55898    18.45408    22.15801
       1 |    1424    22.41908     .657294     24.8036    21.12971    23.70845
---------+--------------------------------------------------------------------
combined |    1947    21.85148    .5436416    23.98809     20.7853    22.91766
---------+--------------------------------------------------------------------
    diff |           -2.113036    1.225894                -4.51724    .2911687
------------------------------------------------------------------------------
    diff = mean(0) - mean(1)                                      t =  -1.7237
Ho: diff = 0                                     degrees of freedom =     1945

    Ha: diff < 0                 Ha: diff != 0                 Ha: diff > 0
 Pr(T < t) = 0.0425         Pr(|T| > |t|) = 0.0849          Pr(T > t) = 0.9575

Two-sample t test with equal variances
------------------------------------------------------------------------------
   Group |     Obs        Mean    Std. Err.   Std. Dev.   [95% Conf. Interval]
---------+--------------------------------------------------------------------
       0 |     469    20.38424    1.007522    21.81931    18.40441    22.36406
       1 |    1478    22.31707    .6405322    24.62511    21.06062    23.57352
---------+--------------------------------------------------------------------
combined |    1947    21.85148    .5436416    23.98809     20.7853    22.91766
---------+--------------------------------------------------------------------
    diff |           -1.932833    1.270892               -4.425286      .55962
------------------------------------------------------------------------------
    diff = mean(0) - mean(1)                                      t =  -1.5208
Ho: diff = 0                                     degrees of freedom =     1945

    Ha: diff < 0                 Ha: diff != 0                 Ha: diff > 0
 Pr(T < t) = 0.0642         Pr(|T| > |t|) = 0.1285          Pr(T > t) = 0.9358

Two-sample t test with equal variances
------------------------------------------------------------------------------
   Group |     Obs        Mean    Std. Err.   Std. Dev.   [95% Conf. Interval]
---------+--------------------------------------------------------------------
       0 |     391    20.30069    1.110627    21.96123    18.11712    22.48425
       1 |    1556    22.24117    .6201417    24.46221    21.02477    23.45758
---------+--------------------------------------------------------------------
combined |    1947    21.85148    .5436416    23.98809     20.7853    22.91766
---------+--------------------------------------------------------------------
    diff |           -1.940486    1.356653               -4.601132    .7201608
------------------------------------------------------------------------------
    diff = mean(0) - mean(1)                                      t =  -1.4303
Ho: diff = 0                                     degrees of freedom =     1945

    Ha: diff < 0                 Ha: diff != 0                 Ha: diff > 0
 Pr(T < t) = 0.0764         Pr(|T| > |t|) = 0.1528          Pr(T > t) = 0.9236

Two-sample t test with equal variances
------------------------------------------------------------------------------
   Group |     Obs        Mean    Std. Err.   Std. Dev.   [95% Conf. Interval]
---------+--------------------------------------------------------------------
       0 |     334    19.48003    1.164426    21.28066    17.18947    21.77059
       1 |    1613    22.34253    .6097458    24.48871    21.14655    23.53851
---------+--------------------------------------------------------------------
combined |    1947    21.85148    .5436416    23.98809     20.7853    22.91766
---------+--------------------------------------------------------------------
    diff |             -2.8625    1.440986               -5.688539   -.0364613
------------------------------------------------------------------------------
    diff = mean(0) - mean(1)                                      t =  -1.9865
Ho: diff = 0                                     degrees of freedom =     1945

    Ha: diff < 0                 Ha: diff != 0                 Ha: diff > 0
 Pr(T < t) = 0.0236         Pr(|T| > |t|) = 0.0471          Pr(T > t) = 0.9764

Two-sample t test with equal variances
------------------------------------------------------------------------------
   Group |     Obs        Mean    Std. Err.   Std. Dev.   [95% Conf. Interval]
---------+--------------------------------------------------------------------
       0 |     288    19.43581    1.260911    21.39837    16.95401    21.91762
       1 |    1659    22.27084    .5988394    24.39122    21.09628     23.4454
---------+--------------------------------------------------------------------
combined |    1947    21.85148    .5436416    23.98809     20.7853    22.91766
---------+--------------------------------------------------------------------
    diff |           -2.835026     1.53034               -5.836305    .1662533
------------------------------------------------------------------------------
    diff = mean(0) - mean(1)                                      t =  -1.8525
Ho: diff = 0                                     degrees of freedom =     1945

    Ha: diff < 0                 Ha: diff != 0                 Ha: diff > 0
 Pr(T < t) = 0.0320         Pr(|T| > |t|) = 0.0641          Pr(T > t) = 0.9680

Two-sample t test with equal variances
------------------------------------------------------------------------------
   Group |     Obs        Mean    Std. Err.   Std. Dev.   [95% Conf. Interval]
---------+--------------------------------------------------------------------
       0 |     236     19.9664    1.471085    22.59924     17.0682     22.8646
       1 |    1711    22.11149    .5842761    24.16813    20.96552    23.25746
---------+--------------------------------------------------------------------
combined |    1947    21.85148    .5436416    23.98809     20.7853    22.91766
---------+--------------------------------------------------------------------
    diff |           -2.145098    1.665421               -5.411296      1.1211
------------------------------------------------------------------------------
    diff = mean(0) - mean(1)                                      t =  -1.2880
Ho: diff = 0                                     degrees of freedom =     1945

    Ha: diff < 0                 Ha: diff != 0                 Ha: diff > 0
 Pr(T < t) = 0.0989         Pr(|T| > |t|) = 0.1979          Pr(T > t) = 0.9011

Two-sample t test with equal variances
------------------------------------------------------------------------------
   Group |     Obs        Mean    Std. Err.   Std. Dev.   [95% Conf. Interval]
---------+--------------------------------------------------------------------
       0 |     193    18.88283    1.510252    20.98109    15.90401    21.86164
       1 |    1754    22.17814    .5797269    24.27942    21.04111    23.31516
---------+--------------------------------------------------------------------
combined |    1947    21.85148    .5436416    23.98809     20.7853    22.91766
---------+--------------------------------------------------------------------
    diff |           -3.295309    1.818153               -6.861042    .2704234
------------------------------------------------------------------------------
    diff = mean(0) - mean(1)                                      t =  -1.8124
Ho: diff = 0                                     degrees of freedom =     1945

    Ha: diff < 0                 Ha: diff != 0                 Ha: diff > 0
 Pr(T < t) = 0.0350         Pr(|T| > |t|) = 0.0701          Pr(T > t) = 0.9650

Two-sample t test with equal variances
------------------------------------------------------------------------------
   Group |     Obs        Mean    Std. Err.   Std. Dev.   [95% Conf. Interval]
---------+--------------------------------------------------------------------
       0 |     134      18.483    1.745639    20.20724    15.03019     21.9358
       1 |    1813    22.10045    .5690634    24.23034    20.98436    23.21654
---------+--------------------------------------------------------------------
combined |    1947    21.85148    .5436416    23.98809     20.7853    22.91766
---------+--------------------------------------------------------------------
    diff |           -3.617453    2.146456                -7.82705    .5921436
------------------------------------------------------------------------------
    diff = mean(0) - mean(1)                                      t =  -1.6853
Ho: diff = 0                                     degrees of freedom =     1945

    Ha: diff < 0                 Ha: diff != 0                 Ha: diff > 0
 Pr(T < t) = 0.0460         Pr(|T| > |t|) = 0.0921          Pr(T > t) = 0.9540

. quietly {

. 
. local nogrid = "xlabel(, nogrid) ylabel(, nogrid)"

. foreach sample in "wei" "rk1" {
  2.  if "`sample'" == "wei" {
  3.   local ytitle = "Markup difference, all bids"
  4.   local ylabel = ""
  5.   local minarea = -3
  6.   local maxarea = 2.2
  7.  }
  8.  if "`sample'" == "rk1" {
  9.   local ytitle = "Markup difference, winning bids"
 10.   local ylabel = "-8(2)6"
 11.   local minarea = -8
 12.   local maxarea = 6
 13.  }
 14.  twoway ///
>   (scatteri `minarea' `=m(2008m4)' `minarea' `=m(2008q10)', bcolor(gs15) recast(area) ) ///
>   (scatteri `maxarea' `=m(2008m4)' `maxarea' `=m(2008q10)', bcolor(gs15) recast(area) ) ///
>   (scatteri 0 `=m(2008m3)' 0 `=m(2008q11)', bcolor(gs0) col(gs0) recast(line) fcolor(gs0) lcolor(gs0) ) ///
>   (line ci_ul_`sample' month, lcolor(gs8) lpattern(dot) lwidth(medium) yline(0, lcolor(gs0)) ) ///
>   (line ci_ll_`sample' month, lcolor(gs8) lpattern(dot) lwidth(medium) ) ///
>   (line diff_`sample' month ///
>   , lcolor(gs0) xmtick(`=monthly("apr2006","MY")'(1)`=monthly("sep2009","MY")') ///
>    xlabel(`=monthly("apr2006","MY")'(3)`=monthly("sep2009","MY")', grid angle(45) /* labsize(vsmall) */ glcolor(gs15)) name(`sample'2, replace) xtitle("") ///
>    xlabel(, format(%tm)) ytitle("`ytitle'") /* title("`k' (Lerner pot. bid. `lerner')") */ legend(off) /* subtitle("t-val grey, right scale")*/ ///
>    ylabel(`ylabel', glcolor(gs15)) graphregion(color(white)) `nogrid' )
 15. }

. 
. di "Difference of mean markups before and after a specific month (black line)."
Difference of mean markups before and after a specific month (black line).

. di "Dotted lines mark the upper and lower limit of the 95% confidence interval of a t-test."
Dotted lines mark the upper and lower limit of the 95% confidence interval of a t-test.

. 
. /* Figure 6, Figure 7 --- END --- */
. 
. log close
      name:  <unnamed>
       log:  log_files/bid_distribution.log
  log type:  text
 closed on:  16 Nov 2014, 19:15:08
-----------------------------------------------------------------------------------------------------------------------------------------------------------------
