# Supplementary material for: Competition in the economic crisis: Analysis of procurement auctions
Source: Eur Econ Rev. 2015 Jan;73:35–57. doi: 10.1016/j.euroecorev.2014.10.007 (PMC4318169; doi:10.1016/j.euroecorev.2014.10.007)
Supplement: Application 2 [file mmc2.zip › log_files/descriptives.log]

-------------------------------------------------------------------------------------------------------------------------------------
      name:  <unnamed>
       log:  log_files/descriptives.log
  log type:  text
 opened on:  28 Oct 2014, 10:24:19

. 
. version 12.0

. 
. /* Money left on the table descriptives; sample includes all auctions that are in Weibull-sample; Weibull-sample excludes some rk1 
> & rk2 due to missing covariates; */
. 
. use files/data

. * outliers excluded from main data set, as defined in article
. drop if outlier == 1
(1145 observations deleted)

. * engineer estimate missing not in main data set
. drop if eng_est == .
(12937 observations deleted)

. * projects with all bidders' covariates missing not in main data set
. bys id : egen all_miss = max(non_imputed_ml)

. drop if all_miss == 0
(22 observations deleted)

. 
. /* Table 5 */
. gen r2 =  bid_r if rank==2
(13671 missing values generated)

. bys id : egen rank2 = max(r2)

. ren bid_r rank1

. replace num_bids = 10 if num_bids > 10
(4581 real changes made)

. gen r1_s_s = (rank1-eng_est)/eng_est

. gen mlott = (rank2-rank1)/rank1

. table num_bids if rank == 1, c(m eng_est m rank1 m r1_s_s m mlott freq)

--------------------------------------------------------------------------------
Number of |
bids      | mean(eng_~t)   mean(rank1)  mean(r1_s_s)   mean(mlott)         Freq.
----------+---------------------------------------------------------------------
        2 |      3831508       4019867      .0069162       .160518            35
        3 |      6681042       7411437     -.0096509      .1094655           100
        4 |      2300833       2146908     -.0591335      .1091013           186
        5 |      2812009       2744415     -.0619153       .083763           251
        6 |      3028545       2946625     -.0885699      .0875145           276
        7 |      2387174       2298100     -.0752712      .0688492           254
        8 |      2266857       2042699     -.0827613      .0639525           250
        9 |      1861218       1614054     -.1146718      .0623016           216
       10 |      1360855       1143722     -.1106244       .059955           499
--------------------------------------------------------------------------------

. sum eng_est rank1 r1_s_s mlott if rank == 1

    Variable |       Obs        Mean    Std. Dev.       Min        Max
-------------+--------------------------------------------------------
     eng_est |      2067     2431543     6486625   9179.516   1.78e+08
       rank1 |      2067     2320767     7343861   8622.779   2.26e+08
      r1_s_s |      2067   -.0829646    .2491465  -.7420805      .6521
       mlott |      2067    .0768682    .0908071   1.02e-06   1.219665

. table num_bids if stimulus_sector == 0 & rank == 1, c(m eng_est m rank1 m r1_s_s m mlott freq)

--------------------------------------------------------------------------------
Number of |
bids      | mean(eng_~t)   mean(rank1)  mean(r1_s_s)   mean(mlott)         Freq.
----------+---------------------------------------------------------------------
        2 |      3795354       4120248      .0376668      .1574275            29
        3 |      3470681       3720296     -.0126331      .1248531            74
        4 |      2353028       2189452     -.0702951      .1088237           136
        5 |      2005438       1960398     -.0586357      .0818247           205
        6 |      2346856       2226578     -.0925083      .0839532           219
        7 |      2016434       1969895     -.0725588      .0716139           213
        8 |      2117865       1937963     -.0824615      .0632103           219
        9 |      1441183       1255482     -.1181499      .0629956           184
       10 |      1179944       1007658     -.1052826      .0603799           454
--------------------------------------------------------------------------------

. sum eng_est rank1 r1_s_s mlott if stimulus_sector == 0 & rank == 1

    Variable |       Obs        Mean    Std. Dev.       Min        Max
-------------+--------------------------------------------------------
     eng_est |      1733     1907772     3702537   9179.516   4.22e+07
       rank1 |      1733     1797198     3920067   8622.779   5.10e+07
      r1_s_s |      1733   -.0835166    .2482169  -.7175723      .6521
       mlott |      1733    .0760905    .0909111   2.18e-06   1.219665

. table num_bids if stimulus_sector == 1 & rank == 1 & stimulus_project == 0, c(m eng_est m rank1 m r1_s_s m mlott freq)

--------------------------------------------------------------------------------
Number of |
bids      | mean(eng_~t)   mean(rank1)  mean(r1_s_s)   mean(mlott)         Freq.
----------+---------------------------------------------------------------------
        2 |      4006251       3534696     -.1417117      .1754553             6
        3 |     1.64e+07      1.86e+07     -.0014446       .060855            25
        4 |      2193301       2059520     -.0485037      .1110736            46
        5 |      6534992       6364773     -.0756338      .0858207            45
        6 |      5765477       5851577     -.0773249      .1002675            55
        7 |      4433491       4124562     -.0890797        .05574            39
        8 |      3224406       2626940     -.0946419      .0707514            30
        9 |      3986709       3459837     -.0907056      .0601406            31
       10 |      2951155       2252434     -.1556642       .050358            40
--------------------------------------------------------------------------------

. sum eng_est rank1 r1_s_s mlott if stimulus_sector == 1 & rank == 1 & stimulus_project == 0

    Variable |       Obs        Mean    Std. Dev.       Min        Max
-------------+--------------------------------------------------------
     eng_est |       317     5232128    1.38e+07   27546.63   1.78e+08
       rank1 |       317     5132462    1.61e+07   23059.37   2.26e+08
      r1_s_s |       317   -.0824156     .251739  -.6538079   .6118743
       mlott |       317    .0796064    .0883585   .0000617   .7298486

. table num_bids if stimulus_project == 1 & rank == 1, c(m eng_est m rank1 m r1_s_s m mlott freq)

--------------------------------------------------------------------------------
Number of |
bids      | mean(eng_~t)   mean(rank1)  mean(r1_s_s)   mean(mlott)         Freq.
----------+---------------------------------------------------------------------
        3 |      66951.8      67345.38      .0058784      .1860368             1
        4 |      1762827       1705342      .1981172      .0958589             4
        5 |     624883.6      551832.7     -.1169032      .3885178             1
        6 |      2407781       1905605      .0334472      .1267703             2
        7 |      1967717       1636012     -.0948763      .0300371             2
        8 |      6169483       7452709      .2079957      .0225478             1
        9 |     1.33e+07      1.04e+07     -.2176533      .0015929             1
       10 |      5065162       4628577     -.2353379      .0981527             5
--------------------------------------------------------------------------------

. sum eng_est rank1 r1_s_s mlott if stimulus_project == 1 & rank == 1

    Variable |       Obs        Mean    Std. Dev.       Min        Max
-------------+--------------------------------------------------------
     eng_est |        17     3602762     4911701   43356.95   1.76e+07
       rank1 |        17     3264197     4598614   50996.62   1.75e+07
      r1_s_s |        17   -.0369271      .30323  -.7420805   .5352108
       mlott |        17    .1050888    .1218044   1.02e-06   .3885178

. /* Table 5 --- END --- */
. 
. /* Summary statistics */
. 
. use files/data, clear

. drop if outlier == 1
(1145 observations deleted)

. * projects with all bidders' covariates missing not in main data set
. bys id : egen all_miss = max(non_imputed_ml)

. drop if all_miss == 0
(12959 observations deleted)

. 
. /* Table 4 */
. * auctions:
. bys id : egen auction_in_wei = max(non_imputed_ml)

. gen year = yofd(date)

. tab year constr_type if rank==1 & auction_in_wei==1

           |        Construction type
      year |  Building      Heavy      Other |     Total
-----------+---------------------------------+----------
      2006 |       393        110         15 |       518 
      2007 |       308        163         11 |       482 
      2008 |       250        215         15 |       480 
      2009 |       334        224         29 |       587 
-----------+---------------------------------+----------
     Total |     1,285        712         70 |     2,067 


. table year if rank==1 & auction_in_wei==1, c(m bid_r sd bid_r m eng_est sd eng_est) format(%15.0f)

------------------------------------------------------------------------------
     year |     mean(bid_r)        sd(bid_r)    mean(eng_est)      sd(eng_est)
----------+-------------------------------------------------------------------
     2006 |         1810879          3103982          1886499          3063774
     2007 |         2160665          5075139          2333553          4766849
     2008 |         2491189          6033300          2652232          5832851
     2009 |         2762827         11413888          2812522          9651198
------------------------------------------------------------------------------

. gen month = mofd(date)

. bys month : gen n_month = _n

. table year if n_month == 1, c(m contracts_new sd contracts_new n contracts_new)

----------------------------------------------------------
     year | mean(contra~w)    sd(contra~w)     N(contra~w)
----------+-----------------------------------------------
     2006 |       1686.992        172.2815              12
     2007 |       1777.883        194.8578              12
     2008 |       1775.154         203.359              12
     2009 |       1684.024        170.6465              12
----------------------------------------------------------

. * competition:
. table year if rank==1 & auction_in_wei==1, c(m num_bids sd num_bids)

------------------------------------------
     year | mean(num_bids)    sd(num_bids)
----------+-------------------------------
     2006 |       7.476834        3.232219
     2007 |       7.448133        2.899281
     2008 |        7.44375        3.369544
     2009 |       8.010221         3.13244
------------------------------------------

. table year if rank==1 & auction_in_wei==1, c(m potentials sd potentials m potentials_def2 sd potentials_def2)

--------------------------------------------------------------------------
     year | mean(potent~s)    sd(potent~s)  mean(potent~2)    sd(potent~2)
----------+---------------------------------------------------------------
     2006 |       29.00193        10.33735        702.8031        241.1649
     2007 |       28.93776        10.56867        661.0975        221.0177
     2008 |       27.76667        10.78543        622.7813        218.1995
     2009 |       31.82794         13.3218        662.3373        229.9591
--------------------------------------------------------------------------

. * firms:
. keep if non_imputed_ml == 1
(893 observations deleted)

. sort bidder year /*group*/              /* if not sorting on group, once you get the group avg., next the firm only */

. by bidder year : gen n = _n

. tab year foreign if n==1

           |    bidder not from
           |        Austria
      year |         0          1 |     Total
-----------+----------------------+----------
      2006 |       483         13 |       496 
      2007 |       456         16 |       472 
      2008 |       432         21 |       453 
      2009 |       549         37 |       586 
-----------+----------------------+----------
     Total |     1,920         87 |     2,007 


. table year if n==1 & bidder != 1199, c(m emp_avg sd emp_avg p50 emp_avg)

-------------------------------------------------------
     year | mean(emp_avg)    sd(emp_avg)   med(emp_avg)
----------+--------------------------------------------
     2006 |      139.7043       479.8622             50
     2007 |      201.1536        731.223             60
     2008 |      176.8175       656.4841       58.33334
     2009 |      169.3795       583.0533             53
-------------------------------------------------------

. table year if n==1 & bidder != 1199, c(m totassts_avg sd totassts_avg p50 totassts_avg)

----------------------------------------------------------
     year | mean(totass~g)    sd(totass~g)   med(totass~g)
----------+-----------------------------------------------
     2006 |       15607.49         79542.8            3517
     2007 |       26149.35        166532.9          4023.5
     2008 |       19770.37        89049.41            4304
     2009 |       19346.21        83653.63        3837.625
----------------------------------------------------------

. * bids:
. tab year

       year |      Freq.     Percent        Cum.
------------+-----------------------------------
       2006 |      3,553       23.93       23.93
       2007 |      3,414       23.00       46.93
       2008 |      3,404       22.93       69.86
       2009 |      4,474       30.14      100.00
------------+-----------------------------------
      Total |     14,845      100.00

. table year, c(m bid_r sd bid_r m km sd km)

--------------------------------------------------------------
     year | mean(bid_r)    sd(bid_r)     mean(km)       sd(km)
----------+---------------------------------------------------
     2006 |     1892019      3028488     123.8293     121.8503
     2007 |     2150937      4830889     123.8923     121.0582
     2008 |     2324358      5461316     138.6854     121.3269
     2009 |     2267995      7186037     134.7268     121.9269
--------------------------------------------------------------

. table year, c(m same_distr sd same_distr m same_state sd same_state)

--------------------------------------------------------------------------
     year | mean(same_d~r)    sd(same_d~r)  mean(same_s~e)    sd(same_s~e)
----------+---------------------------------------------------------------
     2006 |        .162914        .3674605        .5559152        .4911798
     2007 |       .1616139        .3646656        .5488674        .4923975
     2008 |       .1154034        .3169518        .4589601        .4934551
     2009 |       .1350581        .3388794        .4764566         .494817
--------------------------------------------------------------------------

. table year, c(m same_postal sd same_postal m backlog sd backlog)

--------------------------------------------------------------------------
     year | mean(same_p~l)    sd(same_p~l)   mean(backlog)     sd(backlog)
----------+---------------------------------------------------------------
     2006 |       .0492072        .2142787       -.3059996        .6410105
     2007 |       .0479154        .2109203       -.0036972        .8358632
     2008 |       .0323639        .1743185        .2180548        .7588086
     2009 |       .0371964        .1869903        .3633453         .875116
--------------------------------------------------------------------------

. /* Table 4 --- END --- */
. 
. * Descriptive Placebo regressions:
. use files/data, clear

. gen month = mofd(date)

. gen crisis1 = month >= mofd(date("01.08.2008","DMY"))

. gen crisis2 = month >= mofd(date("01.12.2008","DMY"))

. gen crisis3 = month >= mofd(date("01.04.2008","DMY"))

. gen crisis4 = month >= mofd(date("01.04.2009","DMY"))

. sort date

. egen time = group(date)

. gen tcrisis=time*crisis

. gen tcrisis1=time*crisis1

. gen tcrisis2=time*crisis2

. gen tcrisis3=time*crisis3

. gen tcrisis4=time*crisis4

. qui reg num_bids crisis time if rank==1

. est store A1

. qui reg num_bids crisis crisis1 time if rank==1

. est store A2

. qui reg num_bids crisis crisis2 time if rank==1

. est store A3

. qui reg num_bids crisis crisis3 time if rank==1

. est store A4

. qui reg num_bids crisis crisis4 time if rank==1

. est store A5

. qui reg backlog crisis time

. est store B1

. qui reg backlog crisis crisis1 time

. est store B2

. qui reg backlog crisis crisis2 time

. est store B3

. qui reg backlog crisis crisis3 time

. est store B4

. qui reg backlog crisis crisis4 time

. est store B5

. /* Table 2 */
. est table A1 A2 A3 A4 A5, keep(_cons crisis crisis1 crisis2 crisis3 crisis4 time) b(%9.4f) star stats(N r2_a)

-----------------------------------------------------------------------------------------
    Variable |      A1             A2             A3             A4             A5       
-------------+---------------------------------------------------------------------------
       _cons |    7.6848***      7.7035***      7.6700***      7.5505***      7.5970***  
      crisis |    1.2634***      1.1066***      1.6024***      1.3859***      1.6498***  
     crisis1 |                   0.2140                                                  
     crisis2 |                                 -0.3956                                   
     crisis3 |                                                -0.5976**                  
     crisis4 |                                                               -0.8487***  
        time |   -0.0012***     -0.0013***     -0.0012***     -0.0004        -0.0009**   
-------------+---------------------------------------------------------------------------
           N |      3974           3974           3974           3974           3974     
        r2_a |    0.0145         0.0144         0.0146         0.0166         0.0195     
-----------------------------------------------------------------------------------------
                                                 legend: * p<0.05; ** p<0.01; *** p<0.001

. est table B1 B2 B3 B4 B5, keep(_cons crisis crisis1 crisis2 crisis3 crisis4 time) b(%9.4f) star stats(N r2_a)

-----------------------------------------------------------------------------------------
    Variable |      B1             B2             B3             B4             B5       
-------------+---------------------------------------------------------------------------
       _cons |   -0.4503***     -0.4530***     -0.4499***     -0.4260***     -0.4393***  
      crisis |   -0.2572***     -0.2339***     -0.2652***     -0.2879***     -0.2960***  
     crisis1 |                  -0.0315                                                  
     crisis2 |                                  0.0095                                   
     crisis3 |                                                 0.1183***                 
     crisis4 |                                                                0.0956***  
        time |    0.0013***      0.0013***      0.0013***      0.0011***      0.0012***  
-------------+---------------------------------------------------------------------------
           N |     29842          29842          29842          29842          29842     
        r2_a |    0.1046         0.1046         0.1045         0.1057         0.1055     
-----------------------------------------------------------------------------------------
                                                 legend: * p<0.05; ** p<0.01; *** p<0.001

. /* Table 2 --- END --- */
. 
. log close
      name:  <unnamed>
       log:  log_files/descriptives.log
  log type:  text
 closed on:  28 Oct 2014, 10:24:21
-------------------------------------------------------------------------------------------------------------------------------------
