# Supplementary material for: Competition in the economic crisis: Analysis of procurement auctions
Source: Eur Econ Rev. 2015 Jan;73:35–57. doi: 10.1016/j.euroecorev.2014.10.007 (PMC4318169; doi:10.1016/j.euroecorev.2014.10.007)
Supplement: Application 2 [file mmc2.zip › log_files/figures_1_2_3.log]

-----------------------------------------------------------------------------------------------------------------------
      name:  <unnamed>
       log:  log_files/figures_1_2_3.log
  log type:  text
 opened on:  27 Oct 2014, 14:30:12

. 
. version 12.0

. 
. /* Figure 1 */
. 
. input year build heavy prep

          year      build      heavy       prep
  1. 1999 5.85 3.50 .36
  2. 2000 6.1 3.56 .39
  3. 2001 5.86 3.51 .4
  4. 2002 5.71 3.72 .43
  5. 2003 6.24 4.19 .53
  6. 2004 6.39 4.4 .47
  7. 2005 6.58 4.68 .52
  8. 2006 7.47 5.33 .68
  9. 2007 7.98 5.71 .72
 10. 2008 8.25 7.16 .78
 11. 2009 8.26 6.47 .77
 12. end

. 
. graph bar prep heavy build, over(year, label(angle(45))) stack ///
>    bar(1, fcolor(gs16) lcolor(gs0)) bar(2, fcolor(gs10) lcolor(gs0)) bar(3, fcolor(gs16) lcolor(gs0)) ///
>    blabel(bar, position(center)) ///
>   ytitle("") legend(off) graphregion(color(white)) ylabel(, angle(0) glcolor(gs15) nogrid)

.   
. di "Notes: Top (white): building; middle (grey): heavy construction; bottom (white): specialized"
Notes: Top (white): building; middle (grey): heavy construction; bottom (white): specialized

. di "construction activities. Values in billion euros."
construction activities. Values in billion euros.

. 
. /* Figure 1 --- END --- */
. 
. /* Figure 2 */
. 
. use files\data_figure_2, clear

. tw (line backlog_ma12 month, lcolor(gs12) lwidth(thick) ylabel(, nogrid labsize(vsmall))) ///
>    (line num_bids_ma12 month, lcolor(gs0) lwidth(medthick) yaxis(2) ylabel(, nogrid axis(2) labsize(vsmall))) ///
>    (line contracts_new_ma12 month, lpattern(dash) lcolor(gs0) yaxis(3) ylabel(, nogrid axis(3) labsize(vsmall))) ///
>    (line public_procurement_ma12 month, lpattern(dot) lcolor(gs0) yaxis(4) ylabel(, nogrid axis(4) labsize(vsmall)) /
> //
>    xmtick(563(1)599) xlabel(`=m(2006m12)'(3)`=m(2009m12)', nogrid angle(45) glcolor(gs15)) ///
>    graphregion(color(white)) ///
>    legend(label(1 "Backlog") label(2 "Number of Bidders") label(3 "New orders") label(4 "Public procurement")) ///
>    ytitle("Backlog, standardized values", size(vsmall)) ///
>    ytitle("Number of bidders", axis(2) size(vsmall)) ///
>    ytitle("New orders, total, mill. 2006 Euros", axis(3) size(vsmall)) ///
>    ytitle("New orders, public procurement, mill. 2006 Euros", axis(4) size(vsmall)) ///
>    xtitle("") ylabel(, glcolor(gs15)) )

. 
. di "Notes: 12-period trailing moving averages; backlog is calculated as in Jofre-Bonet and Pesendorfer (2003) based"
Notes: 12-period trailing moving averages; backlog is calculated as in Jofre-Bonet and Pesendorfer (2003) based

. di "on the estimation sample, as is the number of firms; flow of orders in construction sector and in public"
on the estimation sample, as is the number of firms; flow of orders in construction sector and in public

. di "procurement from Statistik Austria."
procurement from Statistik Austria.

. 
. /* Figure 2 --- END --- */
. 
. /* Figure 3 */
. 
. use files\data_figure_3, clear

. tw (scatteri 7500 `=m(2008m4)' 7500 `=m(2008q10)', bcolor(gs15) recast(area)) || ///
> (line contracts_ma12 month if yofd(dofm(month)) < 2011 & yofd(dofm(month)) >= 2000, sort(month) xmtick(480(1)611) xla
> bel(480(12)611, grid angle(45) glcolor(gs16)) ///
>     lcolor(gs0) xmlabel(, grid) ylabel(, angle(0) grid glcolor(gs16)) ///
>          ytitle("Stock of contracts (black)") ///
>         xtitle("") name(x, replace) graphregion(color(white))) || ///
>         (line contracts_new_ma12 month if yofd(dofm(month)) < 2011 & yofd(dofm(month)) >= 2000, lcolor(gs10) ylabel(,
>  angle(0) glcolor(gs16) axis(2)) graphregion(color(white)) yaxis(2) ///
>         ytitle("New orders (grey)", axis(2))) || ///
>         (pcarrowi 7320.746 `=m(2009m9)' 5500 `=m(2008m10)', mcolor(gs16) msize(zero) lcolor(gs0) lpattern(shortdash))
>  ///
>         (pcarrowi 1739.797 `=m(2009m3)' 1400 `=m(2008m4)', mcolor(gs16) msize(zero) lcolor(gs0) lpattern(shortdash) y
> axis(2) legend(off))

. 
. di "Notes: Shaded area potential crisis start, derived from stock/flow of orders. Values in million 2005 Euros."
Notes: Shaded area potential crisis start, derived from stock/flow of orders. Values in million 2005 Euros.

. 
. /* Figure 3 --- END --- */
. 
. log close
      name:  <unnamed>
       log:  log_files/figures_1_2_3.log
  log type:  text
 closed on:  27 Oct 2014, 14:30:15
-----------------------------------------------------------------------------------------------------------------------
