# Supplementary material for: Competition in the economic crisis: Analysis of procurement auctions
Source: Eur Econ Rev. 2015 Jan;73:35–57. doi: 10.1016/j.euroecorev.2014.10.007 (PMC4318169; doi:10.1016/j.euroecorev.2014.10.007)
Supplement: Application 2 [file mmc2.zip › log_files/robustness_R1.log]

-------------------------------------------------------------------------------------------------------------------------------------
      name:  <unnamed>
       log:  log_files/robustness_R1.log
  log type:  text
 opened on:  28 Oct 2014, 23:14:16

. 
. version 12.0

. 
. use files/data

. 
. local expvars1 = "log_num_bids backlog backlog_others contracts_new eng_est log_emp_avg km km_avg km_others"

. local expvars2 = "same_postal same_distr same_state heavy gen_contr open"

. 
. * OUTLIERS
. drop if outlier == 1
(1145 observations deleted)

. 
. * WEIBULL ML PROGRAM
. capture program drop symm

. program define symm
  1.  version 12.0
  2.  args lnf lambda rho
  3.  local y1 "$ML_y1"
  4.  qui replace `lnf'= ln(`rho') - ln(`lambda') + (`rho'-1)*(ln(`y1') - ln(`lambda')) - (`y1'/`lambda')^(`rho')
  5. end

. 
. ****************************************************************************************************
. * WEIBULL MODEL SAMPLE SPLIT:
. 
. tempfile x

. save `x'
file C:\Users\AK115059\AppData\Local\Temp\ST_1c000001.tmp saved

. 
. forval crisis_dummy = 0 / 1 {
  2. 
. use `x'
  3. keep if crisis == `crisis_dummy'
  4. 
. di "`c(seed)'"
  5. ml model lf symm (bid_r = `expvars1' `expvars2' potentials) (`expvars1' `expvars2' potentials) if non_imputed_ml == 1, technique
> (bhhh)  
  6. 
. qui ml check
  7. qui ml search
  8. ml maximize, difficult
  9. est store wei_out_`crisis_dummy'
 10. predict double lambda, eq(#1)
 11. predict double rho, eq(#2)
 12. gen double bmu = lambda * exp(lngamma(1+1/rho))
 13. replace bmu = . if bid_r == .
 14. 
. * PROFITS and Markups for Weibull:
. quietly {
 15. gen double value = .
 16. gen double profit = .
 17. gen double probwin = .
 18. gen double profitexante = .
 19. forval ww = 1 / 27 {
 20.  gen double bid_r_a = bid_r if rank == `ww'
 21.  bys id : egen double bid_r_b = max(bid_r_a)
 22.  gen double gdens= exp(ln(rho) - ln(lambda) + (rho-1)*(ln(bid_r_b) - ln(lambda)) - (bid_r_b/lambda)^rho)
 23.  gen double gdistr=exp(-(bid_r_b/lambda)^rho)
 24.  gen double divy = gdens/gdistr
 25.  gsort id divy
 26.  by id : gen double summy_n1 = divy if _n == 1
 27.  forval neunzehndreizehn = 1 / 27 {
 28.   by id : replace summy_n1 = summy_n1 + divy[_n+`neunzehndreizehn'] if divy[_n+`neunzehndreizehn'] != .
 29.  }
 30.  by id : egen double summy = max(summy_n1)
 31.  replace summy = summy - divy
 32.  replace profit = 1/summy if rank == `ww'
 33.  bys id : egen double producty = prod(gdistr)
 34.  replace probwin = producty / gdistr if rank == `ww'
 35.  replace profitexante = profit * probwin if rank == `ww'
 36.  replace value = bid_r - profit if rank == `ww'
 37.  drop bid_r_a bid_r_b divy summy gdens gdistr producty summy_n1
 38. }
 39. gen double markup = (bid_r - value) / bid_r 
 40. replace markup = 1 if markup > 1 & markup != .
 41. replace markup = markup * 100
 42. ren markup markup_wei
 43. ren profit profit_wei
 44. ren probwin probwin_wei
 45. ren profitexante profitexante_wei
 46. ren value value_wei
 47. ren rho rho_wei
 48. ren lambda lambda_wei
 49. ren bmu bmu_wei
 50. }
 51. 
. tempfile x`crisis_dummy'
 52. save `x`crisis_dummy''
 53. 
. }
(9201 observations deleted)
X94abe59bc9eb76f9b7702083ca0c3eea000208cd

initial:       log likelihood = -149361.91
rescale:       log likelihood = -149361.91
rescale eq:    log likelihood = -149361.91
Iteration 0:   log likelihood = -149361.91  
Iteration 1:   log likelihood = -147735.22  
Iteration 2:   log likelihood = -146742.53  
Iteration 3:   log likelihood = -144778.74  
Iteration 4:   log likelihood = -143872.25  
Iteration 5:   log likelihood = -143449.97  
Iteration 6:   log likelihood = -143046.86  (not concave)
Iteration 7:   log likelihood = -141703.54  (not concave)
Iteration 8:   log likelihood = -141496.37  (not concave)
Iteration 9:   log likelihood = -141478.85  (not concave)
Iteration 10:  log likelihood = -141473.34  (not concave)
Iteration 11:  log likelihood = -141446.18  (not concave)
Iteration 12:  log likelihood = -141442.84  (not concave)
Iteration 13:  log likelihood = -141440.35  (not concave)
Iteration 14:  log likelihood = -141435.33  (not concave)
Iteration 15:  log likelihood = -141434.78  (not concave)
Iteration 16:  log likelihood =  -141434.2  (not concave)
Iteration 17:  log likelihood = -141433.73  (not concave)
Iteration 18:  log likelihood = -141433.29  (not concave)
Iteration 19:  log likelihood = -141432.85  (not concave)
Iteration 20:  log likelihood = -141432.44  (not concave)
Iteration 21:  log likelihood = -141432.06  (not concave)
Iteration 22:  log likelihood = -141431.69  (not concave)
Iteration 23:  log likelihood = -141431.34  (not concave)
Iteration 24:  log likelihood = -141431.01  (not concave)
Iteration 25:  log likelihood = -141430.68  (not concave)
Iteration 26:  log likelihood = -141430.37  (not concave)
Iteration 27:  log likelihood = -141430.07  (not concave)
Iteration 28:  log likelihood = -141429.78  (not concave)
Iteration 29:  log likelihood =  -141429.5  (not concave)
Iteration 30:  log likelihood = -141429.22  (not concave)
Iteration 31:  log likelihood = -141428.96  (not concave)
Iteration 32:  log likelihood =  -141428.7  (not concave)
Iteration 33:  log likelihood = -141428.45  (not concave)
Iteration 34:  log likelihood =  -141428.2  (not concave)
Iteration 35:  log likelihood = -141427.97  (not concave)
Iteration 36:  log likelihood = -141427.73  (not concave)
Iteration 37:  log likelihood = -141427.51  (not concave)
Iteration 38:  log likelihood = -141427.29  (not concave)
Iteration 39:  log likelihood = -141427.07  (not concave)
Iteration 40:  log likelihood = -141426.86  (not concave)
Iteration 41:  log likelihood = -141426.65  (not concave)
Iteration 42:  log likelihood = -141426.45  (not concave)
Iteration 43:  log likelihood = -141426.25  (not concave)
Iteration 44:  log likelihood = -141426.06  (not concave)
Iteration 45:  log likelihood = -141425.87  (not concave)
Iteration 46:  log likelihood = -141425.68  (not concave)
Iteration 47:  log likelihood =  -141425.5  (not concave)
Iteration 48:  log likelihood = -141425.32  (not concave)
Iteration 49:  log likelihood = -141425.14  (not concave)
Iteration 50:  log likelihood = -141424.96  (not concave)
Iteration 51:  log likelihood = -141424.79  (not concave)
Iteration 52:  log likelihood = -141424.62  (not concave)
Iteration 53:  log likelihood = -141424.46  (not concave)
Iteration 54:  log likelihood =  -141424.3  (not concave)
Iteration 55:  log likelihood = -141424.13  (not concave)
Iteration 56:  log likelihood = -141423.98  (not concave)
Iteration 57:  log likelihood = -141423.82  (not concave)
Iteration 58:  log likelihood = -141423.66  (not concave)
Iteration 59:  log likelihood = -141423.51  (not concave)
Iteration 60:  log likelihood = -141423.36  (not concave)
Iteration 61:  log likelihood = -141423.21  (not concave)
Iteration 62:  log likelihood = -141423.07  (not concave)
Iteration 63:  log likelihood = -141422.92  (not concave)
Iteration 64:  log likelihood = -141422.78  (not concave)
Iteration 65:  log likelihood = -141422.64  (not concave)
Iteration 66:  log likelihood =  -141422.5  (not concave)
Iteration 67:  log likelihood = -141422.36  (not concave)
Iteration 68:  log likelihood = -141422.22  (not concave)
Iteration 69:  log likelihood = -141422.09  (not concave)
Iteration 70:  log likelihood = -141421.95  (not concave)
Iteration 71:  log likelihood = -141421.82  (not concave)
Iteration 72:  log likelihood = -141421.69  (not concave)
Iteration 73:  log likelihood = -141421.56  (not concave)
Iteration 74:  log likelihood = -141421.43  (not concave)
Iteration 75:  log likelihood =  -141421.3  (not concave)
Iteration 76:  log likelihood = -141421.18  (not concave)
Iteration 77:  log likelihood = -141421.05  (not concave)
Iteration 78:  log likelihood = -141420.93  (not concave)
Iteration 79:  log likelihood =  -141420.8  (not concave)
Iteration 80:  log likelihood = -141420.68  (not concave)
Iteration 81:  log likelihood = -141420.56  (not concave)
Iteration 82:  log likelihood = -141420.44  (not concave)
Iteration 83:  log likelihood = -141420.32  (not concave)
Iteration 84:  log likelihood =  -141420.2  (not concave)
Iteration 85:  log likelihood = -141420.08  (not concave)
Iteration 86:  log likelihood = -141419.96  (not concave)
Iteration 87:  log likelihood = -141419.85  (not concave)
Iteration 88:  log likelihood = -141419.73  (not concave)
Iteration 89:  log likelihood = -141419.62  (not concave)
Iteration 90:  log likelihood =  -141419.5  (not concave)
Iteration 91:  log likelihood = -141419.39  (not concave)
Iteration 92:  log likelihood = -141419.28  (not concave)
Iteration 93:  log likelihood = -141419.16  (not concave)
Iteration 94:  log likelihood = -141419.05  (not concave)
Iteration 95:  log likelihood = -141418.94  (not concave)
Iteration 96:  log likelihood = -141418.83  (not concave)
Iteration 97:  log likelihood = -141418.72  (not concave)
Iteration 98:  log likelihood = -141418.61  (not concave)
Iteration 99:  log likelihood = -141418.51  (not concave)
Iteration 100: log likelihood =  -141418.4  (not concave)
Iteration 101: log likelihood = -141418.29  (not concave)
Iteration 102: log likelihood = -141418.18  (not concave)
Iteration 103: log likelihood = -141418.08  (not concave)
Iteration 104: log likelihood = -141417.97  (not concave)
Iteration 105: log likelihood = -141417.87  (not concave)
Iteration 106: log likelihood = -141417.76  (not concave)
Iteration 107: log likelihood = -141417.66  (not concave)
Iteration 108: log likelihood = -141417.56  (not concave)
Iteration 109: log likelihood = -141417.45  (not concave)
Iteration 110: log likelihood = -141417.35  (not concave)
Iteration 111: log likelihood = -141417.25  (not concave)
Iteration 112: log likelihood = -141417.15  (not concave)
Iteration 113: log likelihood = -141417.05  (not concave)
Iteration 114: log likelihood = -141416.95  (not concave)
Iteration 115: log likelihood = -141416.85  (not concave)
Iteration 116: log likelihood = -141416.75  (not concave)
Iteration 117: log likelihood = -141416.65  (not concave)
Iteration 118: log likelihood = -141416.55  (not concave)
Iteration 119: log likelihood = -141416.45  (not concave)
Iteration 120: log likelihood = -141416.35  (not concave)
Iteration 121: log likelihood = -141416.25  (not concave)
Iteration 122: log likelihood = -141416.16  (not concave)
Iteration 123: log likelihood = -141416.06  (not concave)
Iteration 124: log likelihood = -141415.96  (not concave)
Iteration 125: log likelihood = -141415.87  (not concave)
Iteration 126: log likelihood = -141415.77  (not concave)
Iteration 127: log likelihood = -141415.68  (not concave)
Iteration 128: log likelihood = -141415.58  (not concave)
Iteration 129: log likelihood = -141415.49  (not concave)
Iteration 130: log likelihood = -141415.39  (not concave)
Iteration 131: log likelihood =  -141415.3  (not concave)
Iteration 132: log likelihood =  -141415.2  (not concave)
Iteration 133: log likelihood = -141415.11  (not concave)
Iteration 134: log likelihood = -141415.02  (not concave)
Iteration 135: log likelihood = -141414.93  (not concave)
Iteration 136: log likelihood = -141414.83  (not concave)
Iteration 137: log likelihood = -141414.74  (not concave)
Iteration 138: log likelihood = -141414.65  (not concave)
Iteration 139: log likelihood = -141414.56  (not concave)
Iteration 140: log likelihood = -141414.47  (not concave)
Iteration 141: log likelihood = -141414.38  (not concave)
Iteration 142: log likelihood = -141414.29  (not concave)
Iteration 143: log likelihood =  -141414.2  (not concave)
Iteration 144: log likelihood = -141414.11  (not concave)
Iteration 145: log likelihood = -141414.02  (not concave)
Iteration 146: log likelihood = -141413.93  (not concave)
Iteration 147: log likelihood = -141413.84  (not concave)
Iteration 148: log likelihood = -141413.75  (not concave)
Iteration 149: log likelihood = -141413.66  (not concave)
Iteration 150: log likelihood = -141413.58  (not concave)
Iteration 151: log likelihood = -141413.49  (not concave)
Iteration 152: log likelihood =  -141413.4  (not concave)
Iteration 153: log likelihood = -141413.31  (not concave)
Iteration 154: log likelihood = -141413.23  (not concave)
Iteration 155: log likelihood = -141413.14  (not concave)
Iteration 156: log likelihood = -141413.05  (not concave)
Iteration 157: log likelihood = -141412.97  (not concave)
Iteration 158: log likelihood = -141412.88  (not concave)
Iteration 159: log likelihood =  -141412.8  (not concave)
Iteration 160: log likelihood = -141412.71  (not concave)
Iteration 161: log likelihood = -141412.63  (not concave)
Iteration 162: log likelihood = -141412.54  (not concave)
Iteration 163: log likelihood = -141412.46  (not concave)
Iteration 164: log likelihood = -141412.38  (not concave)
Iteration 165: log likelihood = -141412.29  (not concave)
Iteration 166: log likelihood = -141412.21  (not concave)
Iteration 167: log likelihood = -141412.13  (not concave)
Iteration 168: log likelihood = -141412.04  (not concave)
Iteration 169: log likelihood = -141411.96  (not concave)
Iteration 170: log likelihood = -141411.88  (not concave)
Iteration 171: log likelihood = -141411.79  (not concave)
Iteration 172: log likelihood = -141411.71  (not concave)
Iteration 173: log likelihood = -141411.63  (not concave)
Iteration 174: log likelihood = -141411.55  (not concave)
Iteration 175: log likelihood = -141411.47  (not concave)
Iteration 176: log likelihood = -141411.39  (not concave)
Iteration 177: log likelihood = -141411.31  (not concave)
Iteration 178: log likelihood = -141411.23  (not concave)
Iteration 179: log likelihood = -141411.15  
Iteration 180: log likelihood = -139842.13  
Iteration 181: log likelihood = -138398.46  
Iteration 182: log likelihood =    -137264  
Iteration 183: log likelihood = -136506.88  
Iteration 184: log likelihood = -135296.25  
Iteration 185: log likelihood = -134827.77  
Iteration 186: log likelihood = -134727.18  
Iteration 187: log likelihood =  -134676.5  
Iteration 188: log likelihood = -134661.57  
Iteration 189: log likelihood = -134649.41  
Iteration 190: log likelihood = -134631.92  
Iteration 191: log likelihood = -134619.61  
Iteration 192: log likelihood = -134611.73  
Iteration 193: log likelihood = -134608.75  
Iteration 194: log likelihood =  -134604.2  
Iteration 195: log likelihood = -134600.05  
Iteration 196: log likelihood = -134596.84  
Iteration 197: log likelihood = -134593.74  
Iteration 198: log likelihood = -134590.42  
Iteration 199: log likelihood = -134587.29  
Iteration 200: log likelihood = -134583.55  
Iteration 201: log likelihood = -134579.86  
Iteration 202: log likelihood = -134575.75  
Iteration 203: log likelihood = -134571.69  
Iteration 204: log likelihood = -134566.84  
Iteration 205: log likelihood = -134562.05  
Iteration 206: log likelihood = -134555.41  
Iteration 207: log likelihood = -134548.12  
Iteration 208: log likelihood = -134533.56  
Iteration 209: log likelihood = -134500.09  
Iteration 210: log likelihood =  -134491.1  
Iteration 211: log likelihood = -134487.03  
Iteration 212: log likelihood = -134484.44  
Iteration 213: log likelihood = -134482.75  
Iteration 214: log likelihood =  -134480.9  
Iteration 215: log likelihood = -134479.42  
Iteration 216: log likelihood = -134477.81  
Iteration 217: log likelihood = -134476.34  
Iteration 218: log likelihood = -134474.82  
Iteration 219: log likelihood = -134473.35  
Iteration 220: log likelihood = -134471.89  
Iteration 221: log likelihood = -134470.42  
Iteration 222: log likelihood = -134468.99  
Iteration 223: log likelihood = -134467.51  
Iteration 224: log likelihood = -134466.09  
Iteration 225: log likelihood = -134464.62  
Iteration 226: log likelihood = -134463.21  
Iteration 227: log likelihood = -134461.72  
Iteration 228: log likelihood = -134460.32  
Iteration 229: log likelihood = -134458.83  
Iteration 230: log likelihood = -134457.43  
Iteration 231: log likelihood = -134455.94  
Iteration 232: log likelihood = -134454.54  
Iteration 233: log likelihood = -134453.04  
Iteration 234: log likelihood = -134451.64  
Iteration 235: log likelihood = -134450.13  
Iteration 236: log likelihood = -134448.74  
Iteration 237: log likelihood = -134447.22  
Iteration 238: log likelihood = -134445.83  
Iteration 239: log likelihood = -134444.31  
Iteration 240: log likelihood = -134442.92  
Iteration 241: log likelihood = -134441.39  
Iteration 242: log likelihood =    -134440  
Iteration 243: log likelihood = -134438.46  
Iteration 244: log likelihood = -134437.07  
Iteration 245: log likelihood = -134435.53  
Iteration 246: log likelihood = -134434.14  
Iteration 247: log likelihood = -134432.59  
Iteration 248: log likelihood =  -134431.2  
Iteration 249: log likelihood = -134429.64  
Iteration 250: log likelihood = -134428.26  
Iteration 251: log likelihood = -134426.69  
Iteration 252: log likelihood =  -134425.3  
Iteration 253: log likelihood = -134423.97  
Iteration 254: log likelihood = -134422.63  
Iteration 255: log likelihood = -134421.27  
Iteration 256: log likelihood = -134419.89  
Iteration 257: log likelihood = -134418.56  
Iteration 258: log likelihood =  -134417.2  
Iteration 259: log likelihood = -134415.81  
Iteration 260: log likelihood = -134414.27  
Iteration 261: log likelihood =  -134412.9  
Iteration 262: log likelihood = -134411.52  
Iteration 263: log likelihood = -134410.19  
Iteration 264: log likelihood = -134408.68  
Iteration 265: log likelihood = -134407.18  
Iteration 266: log likelihood = -134405.67  
Iteration 267: log likelihood = -134404.16  
Iteration 268: log likelihood = -134402.65  
Iteration 269: log likelihood = -134401.13  
Iteration 270: log likelihood = -134399.62  
Iteration 271: log likelihood = -134398.09  
Iteration 272: log likelihood = -134396.59  
Iteration 273: log likelihood = -134395.04  
Iteration 274: log likelihood = -134393.54  
Iteration 275: log likelihood = -134391.98  
Iteration 276: log likelihood = -134390.49  
Iteration 277: log likelihood = -134388.92  
Iteration 278: log likelihood = -134387.43  
Iteration 279: log likelihood = -134385.84  
Iteration 280: log likelihood = -134384.35  
Iteration 281: log likelihood = -134382.75  
Iteration 282: log likelihood = -134381.27  
Iteration 283: log likelihood = -134379.66  
Iteration 284: log likelihood = -134378.18  
Iteration 285: log likelihood = -134376.55  
Iteration 286: log likelihood = -134375.07  
Iteration 287: log likelihood = -134373.43  
Iteration 288: log likelihood = -134371.95  
Iteration 289: log likelihood = -134370.29  
Iteration 290: log likelihood = -134368.82  
Iteration 291: log likelihood = -134367.14  
Iteration 292: log likelihood = -134365.67  
Iteration 293: log likelihood = -134363.98  
Iteration 294: log likelihood = -134362.51  
Iteration 295: log likelihood = -134361.08  
Iteration 296: log likelihood = -134359.64  
Iteration 297: log likelihood = -134358.17  
Iteration 298: log likelihood = -134356.69  
Iteration 299: log likelihood = -134355.26  
Iteration 300: log likelihood =  -134353.8  
Iteration 301: log likelihood = -134352.32  
Iteration 302: log likelihood = -134350.61  
Iteration 303: log likelihood = -134349.14  
Iteration 304: log likelihood = -134347.65  
Iteration 305: log likelihood = -134346.19  
Iteration 306: log likelihood = -134344.59  
Iteration 307: log likelihood =  -134342.9  
Iteration 308: log likelihood =  -134341.3  
Iteration 309: log likelihood = -134339.58  
Iteration 310: log likelihood = -134337.99  
Iteration 311: log likelihood = -134336.24  
Iteration 312: log likelihood = -134334.65  
Iteration 313: log likelihood = -134332.87  
Iteration 314: log likelihood = -134331.27  
Iteration 315: log likelihood = -134329.47  
Iteration 316: log likelihood = -134327.87  
Iteration 317: log likelihood = -134326.03  
Iteration 318: log likelihood = -134324.42  
Iteration 319: log likelihood = -134322.55  
Iteration 320: log likelihood = -134320.93  
Iteration 321: log likelihood = -134319.33  
Iteration 322: log likelihood = -134317.74  
Iteration 323: log likelihood = -134316.08  
Iteration 324: log likelihood = -134314.42  
Iteration 325: log likelihood = -134312.79  
Iteration 326: log likelihood = -134311.14  
Iteration 327: log likelihood = -134309.44  
Iteration 328: log likelihood = -134307.47  
Iteration 329: log likelihood = -134305.76  
Iteration 330: log likelihood = -134304.03  
Iteration 331: log likelihood = -134302.29  
Iteration 332: log likelihood = -134300.43  
Iteration 333: log likelihood = -134298.37  
Iteration 334: log likelihood = -134296.47  
Iteration 335: log likelihood = -134294.34  
Iteration 336: log likelihood = -134292.37  
Iteration 337: log likelihood = -134290.16  
Iteration 338: log likelihood = -134288.12  
Iteration 339: log likelihood =  -134285.8  
Iteration 340: log likelihood = -134283.66  
Iteration 341: log likelihood = -134281.21  
Iteration 342: log likelihood = -134278.94  
Iteration 343: log likelihood = -134276.33  
Iteration 344: log likelihood = -134273.86  
Iteration 345: log likelihood = -134271.03  
Iteration 346: log likelihood = -134268.26  
Iteration 347: log likelihood = -134265.13  
Iteration 348: log likelihood = -134261.87  
Iteration 349: log likelihood = -134258.26  
Iteration 350: log likelihood =  -134254.1  
Iteration 351: log likelihood =  -134249.5  
Iteration 352: log likelihood = -134244.17  
Iteration 353: log likelihood = -134236.93  
Iteration 354: log likelihood = -134224.64  
Iteration 355: log likelihood =  -134197.1  
Iteration 356: log likelihood = -134172.56  
Iteration 357: log likelihood = -134166.82  
Iteration 358: log likelihood = -134163.93  
Iteration 359: log likelihood = -134161.35  
Iteration 360: log likelihood =  -134159.5  
Iteration 361: log likelihood = -134159.02  
Iteration 362: log likelihood = -134158.87  
Iteration 363: log likelihood = -134158.78  
Iteration 364: log likelihood = -134158.73  
Iteration 365: log likelihood =  -134158.7  
Iteration 366: log likelihood = -134158.67  
Iteration 367: log likelihood = -134158.66  
Iteration 368: log likelihood = -134158.65  
Iteration 369: log likelihood = -134158.64  
Iteration 370: log likelihood = -134158.64  
Iteration 371: log likelihood = -134158.63  
Iteration 372: log likelihood = -134158.63  
Iteration 373: log likelihood = -134158.63  
Iteration 374: log likelihood = -134158.63  
Iteration 375: log likelihood = -134158.63  
Iteration 376: log likelihood = -134158.62  
Iteration 377: log likelihood = -134158.61  
Iteration 378: log likelihood = -134158.61  
Iteration 379: log likelihood = -134158.61  
Iteration 380: log likelihood = -134158.61  
Iteration 381: log likelihood = -134158.61  
Iteration 382: log likelihood = -134158.61  
Iteration 383: log likelihood = -134158.61  
Iteration 384: log likelihood = -134158.61  
Iteration 385: log likelihood = -134158.61  
Iteration 386: log likelihood = -134158.61  
Iteration 387: log likelihood = -134158.61  
Iteration 388: log likelihood = -134158.61  
Iteration 389: log likelihood = -134158.61  
Iteration 390: log likelihood = -134158.61  
Iteration 391: log likelihood = -134158.61  
Iteration 392: log likelihood = -134158.61  
Iteration 393: log likelihood = -134158.61  
Iteration 394: log likelihood = -134158.61  
Iteration 395: log likelihood = -134158.61  
Iteration 396: log likelihood = -134158.61  
Iteration 397: log likelihood = -134158.61  
Iteration 398: log likelihood = -134158.61  
Iteration 399: log likelihood = -134158.61  
Iteration 400: log likelihood = -134158.61  
Iteration 401: log likelihood = -134158.61  
Iteration 402: log likelihood = -134158.61  
Iteration 403: log likelihood = -134158.61  
Iteration 404: log likelihood = -134158.61  
Iteration 405: log likelihood = -134158.61  
Iteration 406: log likelihood = -134158.61  
Iteration 407: log likelihood = -134158.61  
Iteration 408: log likelihood = -134158.61  

                                                  Number of obs   =       9638
                                                  Wald chi2(16)   =   78738.59
Log likelihood = -134158.61                       Prob > chi2     =     0.0000

--------------------------------------------------------------------------------
               |                 OPG
         bid_r |      Coef.   Std. Err.      z    P>|z|     [95% Conf. Interval]
---------------+----------------------------------------------------------------
eq1            |
  log_num_bids |  -9985.592   3966.071    -2.52   0.012    -17758.95   -2212.236
       backlog |   4897.656   1066.503     4.59   0.000     2807.349    6987.963
backlog_others |   1808.359   343.4531     5.27   0.000     1135.203    2481.515
 contracts_new |   19.73545   3.967858     4.97   0.000     11.95859    27.51231
       eng_est |   1.159944   .0048381   239.75   0.000     1.150462    1.169427
   log_emp_avg |   154.3232   386.7192     0.40   0.690    -603.6325    912.2789
            km |    4.46127   7.309428     0.61   0.542    -9.864946    18.78749
        km_avg |  -69.42946   23.53057    -2.95   0.003    -115.5485   -23.31039
     km_others |   31.73303   4.871154     6.51   0.000     22.18574    41.28031
   same_postal |  -4327.609   3438.838    -1.26   0.208    -11067.61    2412.389
    same_distr |  -2084.973   2351.763    -0.89   0.375    -6694.345    2524.398
    same_state |  -1389.051   2141.878    -0.65   0.517    -5587.055    2808.952
         heavy |  -2829.554   3859.156    -0.73   0.463    -10393.36    4734.252
     gen_contr |   34211.66   11502.08     2.97   0.003        11668    56755.32
          open |   3753.645   1444.732     2.60   0.009     922.0218    6585.268
    potentials |   16.27396   61.27607     0.27   0.791    -103.8249    136.3729
         _cons |  -20404.74   11862.58    -1.72   0.085    -43654.97    2845.488
---------------+----------------------------------------------------------------
eq2            |
  log_num_bids |   .1967757   .1513315     1.30   0.193    -.0998286      .49338
       backlog |  -.0536576   .0296412    -1.81   0.070    -.1117532    .0044381
backlog_others |   .0183004   .0075052     2.44   0.015     .0035906    .0330102
 contracts_new |   -.000105   .0001067    -0.98   0.325    -.0003142    .0001042
       eng_est |   4.53e-08   4.50e-09    10.07   0.000     3.65e-08    5.42e-08
   log_emp_avg |   .1495136   .0132771    11.26   0.000      .123491    .1755362
            km |  -.0008341   .0002687    -3.10   0.002    -.0013608   -.0003074
        km_avg |   .0009352   .0009167     1.02   0.308    -.0008615     .002732
     km_others |   .0001376   .0001305     1.05   0.292    -.0001182    .0003934
   same_postal |  -.1184688   .0957049    -1.24   0.216    -.3060469    .0691092
    same_distr |  -.0766198    .053528    -1.43   0.152    -.1815328    .0282931
    same_state |  -.1993207   .0607298    -3.28   0.001     -.318349   -.0802924
         heavy |  -.2046861   .0545427    -3.75   0.000    -.3115879   -.0977843
     gen_contr |   1.227479   .1278329     9.60   0.000     .9769308    1.478026
          open |   .2834745   .0613324     4.62   0.000     .1632651    .4036838
    potentials |   .0040477   .0019301     2.10   0.036     .0002649    .0078306
         _cons |   2.020761   .3983638     5.07   0.000     1.239983     2.80154
--------------------------------------------------------------------------------
(9232 missing values generated)
(9232 missing values generated)
(9232 missing values generated)
(0 real changes made)
file C:\Users\AK115059\AppData\Local\Temp\ST_1c000002.tmp saved
(19496 observations deleted)
X420964c782f7cbeca4262f9391b6f5e1000228b4

initial:       log likelihood = -81268.164
rescale:       log likelihood = -81268.164
rescale eq:    log likelihood = -81268.164
Iteration 0:   log likelihood = -81268.164  
Iteration 1:   log likelihood = -80442.918  
Iteration 2:   log likelihood = -79481.774  
Iteration 3:   log likelihood = -78512.457  
Iteration 4:   log likelihood = -76532.252  
Iteration 5:   log likelihood = -74626.445  
Iteration 6:   log likelihood = -72886.218  
Iteration 7:   log likelihood = -72662.476  
Iteration 8:   log likelihood = -72616.236  
Iteration 9:   log likelihood = -72591.253  
Iteration 10:  log likelihood = -72575.007  
Iteration 11:  log likelihood = -72563.088  
Iteration 12:  log likelihood = -72555.182  
Iteration 13:  log likelihood = -72549.799  
Iteration 14:  log likelihood = -72545.294  
Iteration 15:  log likelihood = -72540.724  
Iteration 16:  log likelihood = -72535.776  
Iteration 17:  log likelihood = -72530.125  
Iteration 18:  log likelihood = -72524.037  
Iteration 19:  log likelihood = -72517.519  
Iteration 20:  log likelihood = -72510.177  
Iteration 21:  log likelihood = -72505.146  
Iteration 22:  log likelihood = -72503.238  
Iteration 23:  log likelihood = -72502.151  
Iteration 24:  log likelihood = -72501.187  
Iteration 25:  log likelihood = -72500.951  
Iteration 26:  log likelihood = -72500.293  
Iteration 27:  log likelihood = -72500.008  
Iteration 28:  log likelihood = -72499.857  
Iteration 29:  log likelihood = -72499.774  
Iteration 30:  log likelihood = -72499.718  
Iteration 31:  log likelihood = -72499.682  
Iteration 32:  log likelihood = -72499.661  
Iteration 33:  log likelihood = -72499.646  
Iteration 34:  log likelihood = -72499.638  
Iteration 35:  log likelihood = -72499.632  
Iteration 36:  log likelihood = -72499.629  
Iteration 37:  log likelihood = -72499.626  
Iteration 38:  log likelihood = -72499.625  
Iteration 39:  log likelihood = -72499.624  
Iteration 40:  log likelihood = -72499.624  
Iteration 41:  log likelihood = -72499.624  
Iteration 42:  log likelihood = -72499.623  
Iteration 43:  log likelihood = -72499.623  
Iteration 44:  log likelihood = -72499.623  
Iteration 45:  log likelihood = -72499.623  
Iteration 46:  log likelihood = -72499.623  
Iteration 47:  log likelihood = -72499.623  
Iteration 48:  log likelihood = -72499.623  
Iteration 49:  log likelihood = -72499.623  
Iteration 50:  log likelihood = -72499.623  
Iteration 51:  log likelihood = -72499.623  
Iteration 52:  log likelihood = -72499.623  
Iteration 53:  log likelihood = -72499.623  
Iteration 54:  log likelihood = -72499.623  

                                                  Number of obs   =       5207
                                                  Wald chi2(16)   =   39516.20
Log likelihood = -72499.623                       Prob > chi2     =     0.0000

--------------------------------------------------------------------------------
               |                 OPG
         bid_r |      Coef.   Std. Err.      z    P>|z|     [95% Conf. Interval]
---------------+----------------------------------------------------------------
eq1            |
  log_num_bids |  -33489.56   8083.198    -4.14   0.000    -49332.34   -17646.78
       backlog |  -903.2151   1603.743    -0.56   0.573    -4046.495    2240.064
backlog_others |  -3.662099     500.67    -0.01   0.994    -984.9573    977.6331
 contracts_new |   34.23988   8.046409     4.26   0.000     18.46921    50.01056
       eng_est |   1.094384   .0064133   170.64   0.000     1.081814    1.106954
   log_emp_avg |  -1297.435   805.1433    -1.61   0.107    -2875.487     280.617
            km |  -24.29254    19.3577    -1.25   0.210    -62.23294    13.64785
        km_avg |  -210.1749   57.39619    -3.66   0.000    -322.6694   -97.68045
     km_others |   55.05564    9.11178     6.04   0.000     37.19688     72.9144
   same_postal |  -10382.74   4468.877    -2.32   0.020    -19141.58   -1623.901
    same_distr |   5958.423   3428.841     1.74   0.082    -761.9812    12678.83
    same_state |  -17590.72    4989.22    -3.53   0.000    -27369.41   -7812.024
         heavy |   15747.88   7060.644     2.23   0.026     1909.268    29586.48
     gen_contr |   2149.557    18138.6     0.12   0.906    -33401.45    37700.56
          open |   22674.21   2993.523     7.57   0.000     16807.02    28541.41
    potentials |  -43.96407   90.57085    -0.49   0.627    -221.4797    133.5515
         _cons |   26221.03   24179.92     1.08   0.278    -21170.74     73612.8
---------------+----------------------------------------------------------------
eq2            |
  log_num_bids |   .3525228    .170217     2.07   0.038     .0189036    .6861419
       backlog |  -.0017332   .0322528    -0.05   0.957    -.0649474    .0614811
backlog_others |   .0234064    .011439     2.05   0.041     .0009863    .0458264
 contracts_new |   .0012906   .0002527     5.11   0.000     .0007954    .0017858
       eng_est |   3.93e-08   4.24e-09     9.28   0.000     3.10e-08    4.76e-08
   log_emp_avg |   .1102163    .019829     5.56   0.000     .0713522    .1490804
            km |  -.0005045   .0003474    -1.45   0.146    -.0011854    .0001764
        km_avg |   -.002311   .0006809    -3.39   0.001    -.0036456   -.0009764
     km_others |  -.0000311   .0001253    -0.25   0.804    -.0002768    .0002145
   same_postal |  -.0626114   .2946831    -0.21   0.832    -.6401797    .5149569
    same_distr |   .2147213   .1356657     1.58   0.113    -.0511786    .4806213
    same_state |   .0355061   .0829333     0.43   0.669    -.1270401    .1980524
         heavy |   .0916982   .0897958     1.02   0.307    -.0842982    .2676947
     gen_contr |    .523427   .1777906     2.94   0.003     .1749639    .8718901
          open |  -.2287703   .1115325    -2.05   0.040    -.4473699   -.0101706
    potentials |   .0115092   .0017489     6.58   0.000     .0080815    .0149369
         _cons |   .1880092   .5685394     0.33   0.741    -.9263074    1.302326
--------------------------------------------------------------------------------
(3727 missing values generated)
(3727 missing values generated)
(3727 missing values generated)
(0 real changes made)
file C:\Users\AK115059\AppData\Local\Temp\ST_1c000003.tmp saved

. 
. append using `x0'

. 
. 
. /* Table 8 */
. 
. * Panel A.
. est replay wei_out_0

-------------------------------------------------------------------------------------------------------------------------------------
Model wei_out_0
-------------------------------------------------------------------------------------------------------------------------------------

                                                  Number of obs   =       9638
                                                  Wald chi2(16)   =   78738.59
Log likelihood = -134158.61                       Prob > chi2     =     0.0000

--------------------------------------------------------------------------------
               |                 OPG
         bid_r |      Coef.   Std. Err.      z    P>|z|     [95% Conf. Interval]
---------------+----------------------------------------------------------------
eq1            |
  log_num_bids |  -9985.592   3966.071    -2.52   0.012    -17758.95   -2212.236
       backlog |   4897.656   1066.503     4.59   0.000     2807.349    6987.963
backlog_others |   1808.359   343.4531     5.27   0.000     1135.203    2481.515
 contracts_new |   19.73545   3.967858     4.97   0.000     11.95859    27.51231
       eng_est |   1.159944   .0048381   239.75   0.000     1.150462    1.169427
   log_emp_avg |   154.3232   386.7192     0.40   0.690    -603.6325    912.2789
            km |    4.46127   7.309428     0.61   0.542    -9.864946    18.78749
        km_avg |  -69.42946   23.53057    -2.95   0.003    -115.5485   -23.31039
     km_others |   31.73303   4.871154     6.51   0.000     22.18574    41.28031
   same_postal |  -4327.609   3438.838    -1.26   0.208    -11067.61    2412.389
    same_distr |  -2084.973   2351.763    -0.89   0.375    -6694.345    2524.398
    same_state |  -1389.051   2141.878    -0.65   0.517    -5587.055    2808.952
         heavy |  -2829.554   3859.156    -0.73   0.463    -10393.36    4734.252
     gen_contr |   34211.66   11502.08     2.97   0.003        11668    56755.32
          open |   3753.645   1444.732     2.60   0.009     922.0218    6585.268
    potentials |   16.27396   61.27607     0.27   0.791    -103.8249    136.3729
         _cons |  -20404.74   11862.58    -1.72   0.085    -43654.97    2845.488
---------------+----------------------------------------------------------------
eq2            |
  log_num_bids |   .1967757   .1513315     1.30   0.193    -.0998286      .49338
       backlog |  -.0536576   .0296412    -1.81   0.070    -.1117532    .0044381
backlog_others |   .0183004   .0075052     2.44   0.015     .0035906    .0330102
 contracts_new |   -.000105   .0001067    -0.98   0.325    -.0003142    .0001042
       eng_est |   4.53e-08   4.50e-09    10.07   0.000     3.65e-08    5.42e-08
   log_emp_avg |   .1495136   .0132771    11.26   0.000      .123491    .1755362
            km |  -.0008341   .0002687    -3.10   0.002    -.0013608   -.0003074
        km_avg |   .0009352   .0009167     1.02   0.308    -.0008615     .002732
     km_others |   .0001376   .0001305     1.05   0.292    -.0001182    .0003934
   same_postal |  -.1184688   .0957049    -1.24   0.216    -.3060469    .0691092
    same_distr |  -.0766198    .053528    -1.43   0.152    -.1815328    .0282931
    same_state |  -.1993207   .0607298    -3.28   0.001     -.318349   -.0802924
         heavy |  -.2046861   .0545427    -3.75   0.000    -.3115879   -.0977843
     gen_contr |   1.227479   .1278329     9.60   0.000     .9769308    1.478026
          open |   .2834745   .0613324     4.62   0.000     .1632651    .4036838
    potentials |   .0040477   .0019301     2.10   0.036     .0002649    .0078306
         _cons |   2.020761   .3983638     5.07   0.000     1.239983     2.80154
--------------------------------------------------------------------------------

. * Panel B.
. est replay wei_out_1

-------------------------------------------------------------------------------------------------------------------------------------
Model wei_out_1
-------------------------------------------------------------------------------------------------------------------------------------

                                                  Number of obs   =       5207
                                                  Wald chi2(16)   =   39516.20
Log likelihood = -72499.623                       Prob > chi2     =     0.0000

--------------------------------------------------------------------------------
               |                 OPG
         bid_r |      Coef.   Std. Err.      z    P>|z|     [95% Conf. Interval]
---------------+----------------------------------------------------------------
eq1            |
  log_num_bids |  -33489.56   8083.198    -4.14   0.000    -49332.34   -17646.78
       backlog |  -903.2151   1603.743    -0.56   0.573    -4046.495    2240.064
backlog_others |  -3.662099     500.67    -0.01   0.994    -984.9573    977.6331
 contracts_new |   34.23988   8.046409     4.26   0.000     18.46921    50.01056
       eng_est |   1.094384   .0064133   170.64   0.000     1.081814    1.106954
   log_emp_avg |  -1297.435   805.1433    -1.61   0.107    -2875.487     280.617
            km |  -24.29254    19.3577    -1.25   0.210    -62.23294    13.64785
        km_avg |  -210.1749   57.39619    -3.66   0.000    -322.6694   -97.68045
     km_others |   55.05564    9.11178     6.04   0.000     37.19688     72.9144
   same_postal |  -10382.74   4468.877    -2.32   0.020    -19141.58   -1623.901
    same_distr |   5958.423   3428.841     1.74   0.082    -761.9812    12678.83
    same_state |  -17590.72    4989.22    -3.53   0.000    -27369.41   -7812.024
         heavy |   15747.88   7060.644     2.23   0.026     1909.268    29586.48
     gen_contr |   2149.557    18138.6     0.12   0.906    -33401.45    37700.56
          open |   22674.21   2993.523     7.57   0.000     16807.02    28541.41
    potentials |  -43.96407   90.57085    -0.49   0.627    -221.4797    133.5515
         _cons |   26221.03   24179.92     1.08   0.278    -21170.74     73612.8
---------------+----------------------------------------------------------------
eq2            |
  log_num_bids |   .3525228    .170217     2.07   0.038     .0189036    .6861419
       backlog |  -.0017332   .0322528    -0.05   0.957    -.0649474    .0614811
backlog_others |   .0234064    .011439     2.05   0.041     .0009863    .0458264
 contracts_new |   .0012906   .0002527     5.11   0.000     .0007954    .0017858
       eng_est |   3.93e-08   4.24e-09     9.28   0.000     3.10e-08    4.76e-08
   log_emp_avg |   .1102163    .019829     5.56   0.000     .0713522    .1490804
            km |  -.0005045   .0003474    -1.45   0.146    -.0011854    .0001764
        km_avg |   -.002311   .0006809    -3.39   0.001    -.0036456   -.0009764
     km_others |  -.0000311   .0001253    -0.25   0.804    -.0002768    .0002145
   same_postal |  -.0626114   .2946831    -0.21   0.832    -.6401797    .5149569
    same_distr |   .2147213   .1356657     1.58   0.113    -.0511786    .4806213
    same_state |   .0355061   .0829333     0.43   0.669    -.1270401    .1980524
         heavy |   .0916982   .0897958     1.02   0.307    -.0842982    .2676947
     gen_contr |    .523427   .1777906     2.94   0.003     .1749639    .8718901
          open |  -.2287703   .1115325    -2.05   0.040    -.4473699   -.0101706
    potentials |   .0115092   .0017489     6.58   0.000     .0080815    .0149369
         _cons |   .1880092   .5685394     0.33   0.741    -.9263074    1.302326
--------------------------------------------------------------------------------

. 
. /* Table 8 ---END--- */
. 
. /* Table 9, column R1: */
. 
. ttest markup_wei if non_imputed_ml == 1, by(crisis)

Two-sample t test with equal variances
------------------------------------------------------------------------------
   Group |     Obs        Mean    Std. Err.   Std. Dev.   [95% Conf. Interval]
---------+--------------------------------------------------------------------
       0 |    9638    12.17404    .1674218    16.43635    11.84586    12.50222
       1 |    5207    10.03811    .1954252    14.10179     9.65499    10.42122
---------+--------------------------------------------------------------------
combined |   14845    11.42485     .128774    15.68984    11.17243    11.67726
---------+--------------------------------------------------------------------
    diff |            2.135937    .2692883                1.608099    2.663775
------------------------------------------------------------------------------
    diff = mean(0) - mean(1)                                      t =   7.9318
Ho: diff = 0                                     degrees of freedom =    14843

    Ha: diff < 0                 Ha: diff != 0                 Ha: diff > 0
 Pr(T < t) = 1.0000         Pr(|T| > |t|) = 0.0000          Pr(T > t) = 0.0000

. ttest markup_wei if rank == 1 & non_imputed_ml == 1, by(crisis)

Two-sample t test with equal variances
------------------------------------------------------------------------------
   Group |     Obs        Mean    Std. Err.   Std. Dev.   [95% Conf. Interval]
---------+--------------------------------------------------------------------
       0 |    1301    23.15685     .689217    24.85963    21.80475    24.50895
       1 |     646    19.03404    .8314016    21.13134    17.40146    20.66663
---------+--------------------------------------------------------------------
combined |    1947    21.78894    .5385123    23.76176    20.73282    22.84506
---------+--------------------------------------------------------------------
    diff |            4.122809    1.140154                1.886757     6.35886
------------------------------------------------------------------------------
    diff = mean(0) - mean(1)                                      t =   3.6160
Ho: diff = 0                                     degrees of freedom =     1945

    Ha: diff < 0                 Ha: diff != 0                 Ha: diff > 0
 Pr(T < t) = 0.9998         Pr(|T| > |t|) = 0.0003          Pr(T > t) = 0.0002

. 
. /* Table 9, column R1 ---END--- */
. 
. log close
      name:  <unnamed>
       log:  log_files/robustness_R1.log
  log type:  text
 closed on:  28 Oct 2014, 23:15:27
-------------------------------------------------------------------------------------------------------------------------------------
