# Supplementary material for: Competition in the economic crisis: Analysis of procurement auctions
Source: Eur Econ Rev. 2015 Jan;73:35–57. doi: 10.1016/j.euroecorev.2014.10.007 (PMC4318169; doi:10.1016/j.euroecorev.2014.10.007)
Supplement: Application 2 [file mmc2.zip › log_files/robustness_R2.log]

-------------------------------------------------------------------------------------------------------------------------------------
      name:  <unnamed>
       log:  log_files/robustness_R2.log
  log type:  text
 opened on:  28 Oct 2014, 23:19:18

. 
. version 12.0

. 
. use files/data

. 
. local expvars1 = "log_num_bids backlog backlog_others contracts_new eng_est log_emp_avg km km_avg km_others"

. local expvars2 = "same_postal same_distr same_state heavy gen_contr open"

. 
. * OUTLIERS
. drop if outlier == 1
(1145 observations deleted)

. 
. * WEIBULL ML PROGRAM
. capture program drop symm

. program define symm
  1.  version 12.0
  2.  args lnf lambda rho
  3.  local y1 "$ML_y1"
  4.  qui replace `lnf'= ln(`rho') - ln(`lambda') + (`rho'-1)*(ln(`y1') - ln(`lambda')) - (`y1'/`lambda')^(`rho')
  5. end

. 
. ****************************************************************************************************
. * WEIBULL MODEL:
. 
. di "`c(seed)'"
Xd79840333a0ce3253571823d4667b54000020caf

. ml model lf symm (bid_r = `expvars1' `expvars2' potentials) (`expvars1' `expvars2' potentials) if non_imputed_ml == 1 & bidder != 4
> , technique(bhhh)    

. 
. qui ml check

. qui ml search

. ml maximize, difficult

initial:       log likelihood = -201494.15
rescale:       log likelihood = -201494.15
rescale eq:    log likelihood = -201494.15
Iteration 0:   log likelihood = -201494.15  
Iteration 1:   log likelihood =  -200399.6  
Iteration 2:   log likelihood = -199551.88  
Iteration 3:   log likelihood = -197733.01  
Iteration 4:   log likelihood = -195761.98  
Iteration 5:   log likelihood = -193840.01  
Iteration 6:   log likelihood = -193065.07  (not concave)
Iteration 7:   log likelihood = -191008.73  (not concave)
Iteration 8:   log likelihood = -190699.01  (not concave)
Iteration 9:   log likelihood = -190558.18  (not concave)
Iteration 10:  log likelihood = -190540.86  (not concave)
Iteration 11:  log likelihood = -190510.06  (not concave)
Iteration 12:  log likelihood = -190510.01  (not concave)
Iteration 13:  log likelihood = -190507.66  (not concave)
Iteration 14:  log likelihood = -190507.14  (not concave)
Iteration 15:  log likelihood = -190506.68  
Iteration 16:  log likelihood =  -189577.6  
Iteration 17:  log likelihood = -187781.16  
Iteration 18:  log likelihood = -186415.62  
Iteration 19:  log likelihood = -184693.28  
Iteration 20:  log likelihood = -184055.48  
Iteration 21:  log likelihood = -183716.85  
Iteration 22:  log likelihood = -183218.19  
Iteration 23:  log likelihood = -183102.25  
Iteration 24:  log likelihood = -183013.14  
Iteration 25:  log likelihood = -182951.54  
Iteration 26:  log likelihood = -182906.51  
Iteration 27:  log likelihood = -182860.94  
Iteration 28:  log likelihood =  -182813.9  
Iteration 29:  log likelihood = -182755.72  
Iteration 30:  log likelihood = -182694.19  
Iteration 31:  log likelihood = -182609.05  
Iteration 32:  log likelihood = -182497.01  
Iteration 33:  log likelihood = -182324.07  
Iteration 34:  log likelihood = -182177.77  
Iteration 35:  log likelihood = -182053.19  
Iteration 36:  log likelihood = -181949.76  
Iteration 37:  log likelihood = -181836.81  
Iteration 38:  log likelihood = -181723.39  
Iteration 39:  log likelihood = -181584.96  
Iteration 40:  log likelihood = -181449.89  
Iteration 41:  log likelihood = -181341.52  
Iteration 42:  log likelihood = -181291.28  
Iteration 43:  log likelihood = -181261.38  
Iteration 44:  log likelihood = -181235.66  
Iteration 45:  log likelihood = -181207.62  
Iteration 46:  log likelihood = -181181.94  
Iteration 47:  log likelihood = -181171.98  
Iteration 48:  log likelihood = -181167.19  
Iteration 49:  log likelihood =  -181163.5  
Iteration 50:  log likelihood = -181160.01  
Iteration 51:  log likelihood = -181156.44  
Iteration 52:  log likelihood = -181153.44  
Iteration 53:  log likelihood = -181152.04  
Iteration 54:  log likelihood = -181151.65  
Iteration 55:  log likelihood = -181151.49  
Iteration 56:  log likelihood = -181151.41  
Iteration 57:  log likelihood = -181151.35  
Iteration 58:  log likelihood =  -181151.3  
Iteration 59:  log likelihood = -181151.25  
Iteration 60:  log likelihood = -181151.21  
Iteration 61:  log likelihood = -181151.18  
Iteration 62:  log likelihood = -181151.16  
Iteration 63:  log likelihood = -181151.13  
Iteration 64:  log likelihood = -181151.11  
Iteration 65:  log likelihood = -181151.09  
Iteration 66:  log likelihood = -181151.07  
Iteration 67:  log likelihood = -181151.06  
Iteration 68:  log likelihood = -181151.04  
Iteration 69:  log likelihood = -181151.03  
Iteration 70:  log likelihood = -181151.02  
Iteration 71:  log likelihood = -181151.01  
Iteration 72:  log likelihood =    -181151  
Iteration 73:  log likelihood = -181150.99  
Iteration 74:  log likelihood = -181150.99  
Iteration 75:  log likelihood = -181150.98  
Iteration 76:  log likelihood = -181150.97  
Iteration 77:  log likelihood = -181150.97  
Iteration 78:  log likelihood = -181150.96  
Iteration 79:  log likelihood = -181150.96  
Iteration 80:  log likelihood = -181150.96  
Iteration 81:  log likelihood = -181150.95  
Iteration 82:  log likelihood = -181150.95  
Iteration 83:  log likelihood = -181150.95  
Iteration 84:  log likelihood = -181150.94  
Iteration 85:  log likelihood = -181150.94  
Iteration 86:  log likelihood = -181150.94  
Iteration 87:  log likelihood = -181150.94  
Iteration 88:  log likelihood = -181150.93  
Iteration 89:  log likelihood = -181150.93  
Iteration 90:  log likelihood = -181150.93  
Iteration 91:  log likelihood = -181150.93  
Iteration 92:  log likelihood = -181150.93  
Iteration 93:  log likelihood = -181150.93  
Iteration 94:  log likelihood = -181150.93  
Iteration 95:  log likelihood = -181150.93  
Iteration 96:  log likelihood = -181150.92  
Iteration 97:  log likelihood = -181150.92  
Iteration 98:  log likelihood = -181150.92  
Iteration 99:  log likelihood = -181150.92  
Iteration 100: log likelihood = -181150.92  
Iteration 101: log likelihood = -181150.92  
Iteration 102: log likelihood = -181150.92  
Iteration 103: log likelihood = -181150.92  
Iteration 104: log likelihood = -181150.92  
Iteration 105: log likelihood = -181150.92  
Iteration 106: log likelihood = -181150.92  
Iteration 107: log likelihood = -181150.92  
Iteration 108: log likelihood = -181150.92  
Iteration 109: log likelihood = -181150.92  
Iteration 110: log likelihood = -181150.92  
Iteration 111: log likelihood = -181150.92  
Iteration 112: log likelihood = -181150.92  
Iteration 113: log likelihood = -181150.92  
Iteration 114: log likelihood = -181150.92  
Iteration 115: log likelihood = -181150.92  
Iteration 116: log likelihood = -181150.92  
Iteration 117: log likelihood = -181150.92  
Iteration 118: log likelihood = -181150.92  
Iteration 119: log likelihood = -181150.92  
Iteration 120: log likelihood = -181150.92  
Iteration 121: log likelihood = -181150.92  
Iteration 122: log likelihood = -181150.92  
Iteration 123: log likelihood = -181150.92  
Iteration 124: log likelihood = -181150.92  
Iteration 125: log likelihood = -181150.92  
Iteration 126: log likelihood = -181150.92  
Iteration 127: log likelihood = -181150.92  
Iteration 128: log likelihood = -181150.92  
Iteration 129: log likelihood = -181150.92  
Iteration 130: log likelihood = -181150.92  
Iteration 131: log likelihood = -181150.92  
Iteration 132: log likelihood = -181150.92  
Iteration 133: log likelihood = -181150.92  
Iteration 134: log likelihood = -181150.92  
Iteration 135: log likelihood = -181150.92  
Iteration 136: log likelihood = -181150.92  
Iteration 137: log likelihood = -181150.92  
Iteration 138: log likelihood = -181150.92  
Iteration 139: log likelihood = -181150.92  
Iteration 140: log likelihood = -181150.92  
Iteration 141: log likelihood = -181150.92  
Iteration 142: log likelihood = -181150.92  
Iteration 143: log likelihood = -181150.92  
Iteration 144: log likelihood = -181150.92  
Iteration 145: log likelihood = -181150.92  
Iteration 146: log likelihood = -181150.92  
Iteration 147: log likelihood = -181150.92  
Iteration 148: log likelihood = -181150.92  
Iteration 149: log likelihood = -181150.92  
Iteration 150: log likelihood = -181150.92  
Iteration 151: log likelihood = -181150.92  
Iteration 152: log likelihood = -181150.92  
Iteration 153: log likelihood = -181150.92  
Iteration 154: log likelihood = -181150.92  
Iteration 155: log likelihood = -181150.92  
Iteration 156: log likelihood = -181150.92  
Iteration 157: log likelihood = -181150.92  
Iteration 158: log likelihood = -181150.92  
Iteration 159: log likelihood = -181150.92  
Iteration 160: log likelihood = -181150.92  
Iteration 161: log likelihood = -181150.92  
Iteration 162: log likelihood = -181150.92  
Iteration 163: log likelihood = -181150.92  
Iteration 164: log likelihood = -181150.92  
Iteration 165: log likelihood = -181150.92  
Iteration 166: log likelihood = -181150.92  
Iteration 167: log likelihood = -181150.92  
Iteration 168: log likelihood = -181150.92  
Iteration 169: log likelihood = -181150.92  
Iteration 170: log likelihood = -181150.92  
Iteration 171: log likelihood = -181150.92  

                                                  Number of obs   =      12998
                                                  Wald chi2(16)   =  101094.75
Log likelihood = -181150.92                       Prob > chi2     =     0.0000

--------------------------------------------------------------------------------
               |                 OPG
         bid_r |      Coef.   Std. Err.      z    P>|z|     [95% Conf. Interval]
---------------+----------------------------------------------------------------
eq1            |
  log_num_bids |  -29633.33   4930.803    -6.01   0.000    -39297.53   -19969.13
       backlog |   1551.576   868.2089     1.79   0.074    -150.0824    3253.234
backlog_others |   1138.615   257.5506     4.42   0.000     633.8255    1643.405
 contracts_new |   25.29373   3.258847     7.76   0.000     18.90651    31.68095
       eng_est |    1.13036   .0040902   276.36   0.000     1.122344    1.138377
   log_emp_avg |   815.4388   441.2569     1.85   0.065    -49.40878    1680.286
            km |   24.48829   10.07107     2.43   0.015      4.74936    44.22723
        km_avg |  -162.2194   31.39339    -5.17   0.000    -223.7493   -100.6895
     km_others |   50.98933   5.500527     9.27   0.000      40.2085    61.77017
   same_postal |  -7527.496   2588.059    -2.91   0.004       -12600   -2454.993
    same_distr |   1477.649   1824.405     0.81   0.418     -2098.12    5053.418
    same_state |  -9.193395   2271.982    -0.00   0.997    -4462.197     4443.81
         heavy |   9601.504   3426.955     2.80   0.005     2884.795    16318.21
     gen_contr |   50251.99   11545.86     4.35   0.000     27622.51    72881.46
          open |   14454.96   1501.047     9.63   0.000     11512.97    17396.96
    potentials |   -29.7195   56.04866    -0.53   0.596    -139.5729    80.13385
         _cons |  -1573.201   12734.78    -0.12   0.902    -26532.91    23386.51
---------------+----------------------------------------------------------------
eq2            |
  log_num_bids |   .2838578   .0969581     2.93   0.003     .0938234    .4738923
       backlog |  -.0402637   .0224461    -1.79   0.073    -.0842573    .0037298
backlog_others |   .0341888   .0058058     5.89   0.000     .0228096     .045568
 contracts_new |    .000238   .0000927     2.57   0.010     .0000563    .0004198
       eng_est |   4.89e-08   3.16e-09    15.49   0.000     4.27e-08    5.51e-08
   log_emp_avg |   .1510252   .0122756    12.30   0.000     .1269656    .1750848
            km |  -.0008375   .0002259    -3.71   0.000    -.0012802   -.0003949
        km_avg |  -.0010914   .0004305    -2.54   0.011    -.0019352   -.0002476
     km_others |   .0001232   .0000783     1.57   0.115    -.0000302    .0002767
   same_postal |  -.1557502   .0783396    -1.99   0.047     -.309293   -.0022075
    same_distr |   .0554209   .0401219     1.38   0.167    -.0232167    .1340584
    same_state |  -.1730912   .0508608    -3.40   0.001    -.2727765   -.0734059
         heavy |  -.0955551   .0429695    -2.22   0.026    -.1797738   -.0113364
     gen_contr |   .9352609   .1131744     8.26   0.000     .7134431    1.157079
          open |   .1137285   .0516811     2.20   0.028     .0124353    .2150216
    potentials |   .0082059   .0012766     6.43   0.000     .0057039    .0107079
         _cons |   1.484094   .2713074     5.47   0.000     .9523408    2.015846
--------------------------------------------------------------------------------

. est store wei_out

. predict double lambda, eq(#1)
(12959 missing values generated)

. predict double rho, eq(#2)
(12959 missing values generated)

. gen double bmu = lambda * exp(lngamma(1+1/rho))
(12959 missing values generated)

. replace bmu = . if bid_r == .
(0 real changes made)

. 
. * PROFITS and Markups for Weibull:
. quietly {

. 
. /* Table 9, column R2: */
. 
. ttest markup_wei if non_imputed_ml == 1 & bidder != 4, by(crisis)

Two-sample t test with equal variances
------------------------------------------------------------------------------
   Group |     Obs        Mean    Std. Err.   Std. Dev.   [95% Conf. Interval]
---------+--------------------------------------------------------------------
       0 |    8392    12.03665    .1878973    17.21287    11.66832    12.40497
       1 |    4606    10.32605    .2043729    13.87028    9.925385    10.72672
---------+--------------------------------------------------------------------
combined |   12998    11.43048    .1414641    16.12815    11.15319    11.70777
---------+--------------------------------------------------------------------
    diff |            1.710593    .2953828                1.131599    2.289586
------------------------------------------------------------------------------
    diff = mean(0) - mean(1)                                      t =   5.7911
Ho: diff = 0                                     degrees of freedom =    12996

    Ha: diff < 0                 Ha: diff != 0                 Ha: diff > 0
 Pr(T < t) = 1.0000         Pr(|T| > |t|) = 0.0000          Pr(T > t) = 0.0000

. ttest markup_wei if rank == 1 & non_imputed_ml == 1 & bidder != 4, by(crisis)

Two-sample t test with equal variances
------------------------------------------------------------------------------
   Group |     Obs        Mean    Std. Err.   Std. Dev.   [95% Conf. Interval]
---------+--------------------------------------------------------------------
       0 |    1064    23.31217    .8046924    26.24827     21.7332    24.89114
       1 |     531    19.85472    .9057573    20.87176    18.07541    21.63404
---------+--------------------------------------------------------------------
combined |    1595    22.16113    .6168789    24.63657    20.95115    23.37111
---------+--------------------------------------------------------------------
    diff |            3.457448    1.306551                .8947076    6.020188
------------------------------------------------------------------------------
    diff = mean(0) - mean(1)                                      t =   2.6462
Ho: diff = 0                                     degrees of freedom =     1593

    Ha: diff < 0                 Ha: diff != 0                 Ha: diff > 0
 Pr(T < t) = 0.9959         Pr(|T| > |t|) = 0.0082          Pr(T > t) = 0.0041

. 
. /* Table 9, column R2 ---END--- */
. 
. log close
      name:  <unnamed>
       log:  log_files/robustness_R2.log
  log type:  text
 closed on:  28 Oct 2014, 23:20:02
-------------------------------------------------------------------------------------------------------------------------------------
