# Supplementary material for: Competition in the economic crisis: Analysis of procurement auctions
Source: Eur Econ Rev. 2015 Jan;73:35–57. doi: 10.1016/j.euroecorev.2014.10.007 (PMC4318169; doi:10.1016/j.euroecorev.2014.10.007)
Supplement: Application 2 [file mmc2.zip › log_files/robustness_R3.log]

-------------------------------------------------------------------------------------------------------------------------------------
      name:  <unnamed>
       log:  log_files/robustness_R3.log
  log type:  text
 opened on:  28 Oct 2014, 23:22:27

. 
. version 12.0

. 
. use files/data

. 
. * dropped eng_est from expvars:
. 
. local expvars1 = "log_num_bids backlog backlog_others contracts_new log_emp_avg km km_avg km_others"

. local expvars2 = "same_postal same_distr same_state heavy gen_contr open"

. 
. * OUTLIERS
. drop if outlier == 1
(1145 observations deleted)

. 
. * a few projects have missing values
. egen rowmiss = rowmiss(`expvars1' `expvars2' potentials)

. bys id : egen miss = total(rowmiss)

. drop if miss != 0
(31 observations deleted)

. drop rowmiss miss

. 
. * WEIBULL ML PROGRAM
. capture program drop symm

. program define symm
  1.  version 12.0
  2.  args lnf lambda rho
  3.  local y1 "$ML_y1"
  4.  qui replace `lnf'= ln(`rho') - ln(`lambda') + (`rho'-1)*(ln(`y1') - ln(`lambda')) - (`y1'/`lambda')^(`rho')
  5. end

. 
. ****************************************************************************************************
. * WEIBULL MODEL:
. 
. di "`c(seed)'"
X9eee83df07520a2636725fc436155e64000248ef

. ml model lf symm (bid_r = `expvars1' `expvars2' potentials) (`expvars1' `expvars2' potentials) if non_imputed_ml_R == 1, technique(
> bhhh)        

. 
. qui ml check

. qui ml search

. ml maximize, difficult

initial:       log likelihood = -418544.51
rescale:       log likelihood = -418544.51
rescale eq:    log likelihood = -418544.51
Iteration 0:   log likelihood = -418544.51  
Iteration 1:   log likelihood = -416573.24  
Iteration 2:   log likelihood = -415082.94  
Iteration 3:   log likelihood = -414127.21  
Iteration 4:   log likelihood = -413067.22  
Iteration 5:   log likelihood = -412549.11  
Iteration 6:   log likelihood = -412260.63  
Iteration 7:   log likelihood = -411767.93  
Iteration 8:   log likelihood = -411682.59  
Iteration 9:   log likelihood = -411663.71  
Iteration 10:  log likelihood = -411658.57  
Iteration 11:  log likelihood = -411633.61  
Iteration 12:  log likelihood = -411628.57  
Iteration 13:  log likelihood = -411627.28  
Iteration 14:  log likelihood = -411626.95  
Iteration 15:  log likelihood =  -411624.1  
Iteration 16:  log likelihood = -411623.02  
Iteration 17:  log likelihood = -411622.96  
Iteration 18:  log likelihood = -411622.35  
Iteration 19:  log likelihood = -411622.17  
Iteration 20:  log likelihood = -411622.16  
Iteration 21:  log likelihood = -411622.01  
Iteration 22:  log likelihood = -411621.97  
Iteration 23:  log likelihood = -411621.97  
Iteration 24:  log likelihood = -411621.94  
Iteration 25:  log likelihood = -411621.93  
Iteration 26:  log likelihood = -411621.92  
Iteration 27:  log likelihood = -411621.92  
Iteration 28:  log likelihood = -411621.92  
Iteration 29:  log likelihood = -411621.91  
Iteration 30:  log likelihood = -411621.91  
Iteration 31:  log likelihood = -411621.91  
Iteration 32:  log likelihood = -411621.91  
Iteration 33:  log likelihood = -411621.91  
Iteration 34:  log likelihood = -411621.91  
Iteration 35:  log likelihood = -411621.91  
Iteration 36:  log likelihood = -411621.91  
Iteration 37:  log likelihood = -411621.91  
Iteration 38:  log likelihood = -411621.91  
Iteration 39:  log likelihood = -411621.91  
Iteration 40:  log likelihood = -411621.91  
Iteration 41:  log likelihood = -411621.91  
Iteration 42:  log likelihood = -411621.91  
Iteration 43:  log likelihood = -411621.91  
Iteration 44:  log likelihood = -411621.91  
Iteration 45:  log likelihood = -411621.91  
Iteration 46:  log likelihood = -411621.91  
Iteration 47:  log likelihood = -411621.91  
Iteration 48:  log likelihood = -411621.91  
Iteration 49:  log likelihood = -411621.91  

                                                  Number of obs   =      27029
                                                  Wald chi2(15)   =    7040.30
Log likelihood = -411621.91                       Prob > chi2     =     0.0000

--------------------------------------------------------------------------------
               |                 OPG
         bid_r |      Coef.   Std. Err.      z    P>|z|     [95% Conf. Interval]
---------------+----------------------------------------------------------------
eq1            |
  log_num_bids |   -23756.8   34870.43    -0.68   0.496    -92101.58    44587.99
       backlog |  -2219.718   7154.932    -0.31   0.756    -16243.13    11803.69
backlog_others |  -846.7719   2226.609    -0.38   0.704    -5210.845    3517.301
 contracts_new |  -1.700633   41.58894    -0.04   0.967    -83.21346     79.8122
   log_emp_avg |   55806.24    3627.21    15.39   0.000     48697.04    62915.44
            km |  -649.5677   127.2616    -5.10   0.000    -898.9959   -400.1395
        km_avg |   7091.597   309.0159    22.95   0.000     6485.937    7697.257
     km_others |  -129.0216   34.41002    -3.75   0.000     -196.464   -61.57915
   same_postal |  -101959.3   30245.82    -3.37   0.001      -161240   -42678.52
    same_distr |  -4575.684   17648.26    -0.26   0.795    -39165.63    30014.27
    same_state |  -241121.1   28250.59    -8.54   0.000    -296491.2   -185750.9
         heavy |   298316.9   23239.62    12.84   0.000     252768.1    343865.7
     gen_contr |    2772878   180927.6    15.33   0.000      2418266     3127489
          open |   233284.8   19176.87    12.16   0.000     195698.8    270870.8
    potentials |  -3975.115   594.3946    -6.69   0.000    -5140.107   -2810.123
         _cons |   373235.9   116073.4     3.22   0.001     145736.2    600735.6
---------------+----------------------------------------------------------------
eq2            |
  log_num_bids |   .3172527    .021362    14.85   0.000     .2753838    .3591215
       backlog |  -.0015343   .0032707    -0.47   0.639    -.0079448    .0048762
backlog_others |  -.0074256   .0007421   -10.01   0.000    -.0088802    -.005971
 contracts_new |   .0000396   .0000114     3.47   0.001     .0000172    .0000619
   log_emp_avg |   -.016039   .0016314    -9.83   0.000    -.0192364   -.0128415
            km |   -.000022   .0000312    -0.71   0.480    -.0000832    .0000391
        km_avg |  -.0006939    .000111    -6.25   0.000    -.0009115   -.0004763
     km_others |   .0000625   .0000214     2.92   0.003     .0000206    .0001044
   same_postal |  -.1633486   .0211994    -7.71   0.000    -.2048987   -.1217985
    same_distr |    .111579   .0133024     8.39   0.000     .0855067    .1376512
    same_state |  -.0002533   .0087545    -0.03   0.977    -.0174117    .0169052
         heavy |    .195952   .0076289    25.69   0.000     .1809995    .2109044
     gen_contr |   .1225926   .0192703     6.36   0.000     .0848235    .1603617
          open |   .0109345   .0127331     0.86   0.390    -.0140219    .0358908
    potentials |   .0027109   .0003147     8.61   0.000      .002094    .0033277
         _cons |   .1582288   .0463684     3.41   0.001     .0673485    .2491091
--------------------------------------------------------------------------------

. est store wei_out

. predict double lambda, eq(#1)

. predict double rho, eq(#2)

. gen double bmu = lambda * exp(lngamma(1+1/rho))

. replace bmu = . if bid_r == .
(0 real changes made)

. 
. * PROFITS and Markups for Weibull:
. quietly {

. 
. /* Table 9, column R3: */
. 
. ttest markup_wei if non_imputed_ml_R == 1, by(crisis)

Two-sample t test with equal variances
------------------------------------------------------------------------------
   Group |     Obs        Mean    Std. Err.   Std. Dev.   [95% Conf. Interval]
---------+--------------------------------------------------------------------
       0 |   18282    35.16271    .2266261    30.64232     34.7185    35.60692
       1 |    8747    31.17056    .2911747    27.23223    30.59979    31.74133
---------+--------------------------------------------------------------------
combined |   27029    33.87079    .1802879    29.64022    33.51741    34.22416
---------+--------------------------------------------------------------------
    diff |            3.992153     .384591                3.238335    4.745971
------------------------------------------------------------------------------
    diff = mean(0) - mean(1)                                      t =  10.3803
Ho: diff = 0                                     degrees of freedom =    27027

    Ha: diff < 0                 Ha: diff != 0                 Ha: diff > 0
 Pr(T < t) = 1.0000         Pr(|T| > |t|) = 0.0000          Pr(T > t) = 0.0000

. ttest markup_wei if rank == 1 & non_imputed_ml_R == 1, by(crisis)

Two-sample t test with equal variances
------------------------------------------------------------------------------
   Group |     Obs        Mean    Std. Err.   Std. Dev.   [95% Conf. Interval]
---------+--------------------------------------------------------------------
       0 |    2497    46.14074    .6702651    33.49314    44.82641    47.45508
       1 |    1088    41.92741    .9494247    31.31663     40.0645    43.79033
---------+--------------------------------------------------------------------
combined |    3585    44.86205    .5494891    32.90059    43.78471     45.9394
---------+--------------------------------------------------------------------
    diff |            4.213331    1.193248                1.873817    6.552846
------------------------------------------------------------------------------
    diff = mean(0) - mean(1)                                      t =   3.5310
Ho: diff = 0                                     degrees of freedom =     3583

    Ha: diff < 0                 Ha: diff != 0                 Ha: diff > 0
 Pr(T < t) = 0.9998         Pr(|T| > |t|) = 0.0004          Pr(T > t) = 0.0002

. 
. /* Table 9, column R3 ---END--- */
. 
. log close
      name:  <unnamed>
       log:  log_files/robustness_R3.log
  log type:  text
 closed on:  28 Oct 2014, 23:22:58
-------------------------------------------------------------------------------------------------------------------------------------
