# Supplementary material for: Competition in the economic crisis: Analysis of procurement auctions
Source: Eur Econ Rev. 2015 Jan;73:35–57. doi: 10.1016/j.euroecorev.2014.10.007 (PMC4318169; doi:10.1016/j.euroecorev.2014.10.007)
Supplement: Application 2 [file mmc2.zip › log_files/robustness_R4.log]

-------------------------------------------------------------------------------------------------------------------------------------
      name:  <unnamed>
       log:  log_files/robustness_R4.log
  log type:  text
 opened on:  28 Oct 2014, 23:26:00

. 
. version 12.0

. 
. use files/data

. 
. local expvars1 = "log_num_bids backlog backlog_others contracts_new eng_est log_emp_avg km km_avg km_others"

. local expvars2 = "same_postal same_distr same_state heavy gen_contr open"

. 
. * WEIBULL ML PROGRAM
. capture program drop symm

. program define symm
  1.  version 12.0
  2.  args lnf lambda rho
  3.  local y1 "$ML_y1"
  4.  qui replace `lnf'= ln(`rho') - ln(`lambda') + (`rho'-1)*(ln(`y1') - ln(`lambda')) - (`y1'/`lambda')^(`rho')
  5. end

. 
. ****************************************************************************************************
. * WEIBULL MODEL:
. 
. di "`c(seed)'"
X7be87bcb3943fdb3db8a9f53a262c24100020d8d

. ml model lf symm (bid_r = `expvars1' `expvars2' potentials) (`expvars1' `expvars2' potentials) if non_imputed_ml == 1, technique(bh
> hh)  

. 
. qui ml check

. qui ml search

. ml maximize, difficult

initial:       log likelihood = -247270.85
rescale:       log likelihood = -247270.85
rescale eq:    log likelihood = -247270.85
Iteration 0:   log likelihood = -247270.85  
Iteration 1:   log likelihood = -244982.05  
Iteration 2:   log likelihood =  -242631.4  
Iteration 3:   log likelihood = -240541.27  
Iteration 4:   log likelihood =  -238718.4  
Iteration 5:   log likelihood =  -235510.9  
Iteration 6:   log likelihood = -233065.72  
Iteration 7:   log likelihood = -230849.36  
Iteration 8:   log likelihood = -229975.92  
Iteration 9:   log likelihood =  -227187.7  
Iteration 10:  log likelihood = -226968.21  
Iteration 11:  log likelihood = -226872.34  
Iteration 12:  log likelihood =  -226838.2  
Iteration 13:  log likelihood = -226820.98  
Iteration 14:  log likelihood =  -226812.7  
Iteration 15:  log likelihood = -226808.07  
Iteration 16:  log likelihood = -226805.53  
Iteration 17:  log likelihood = -226803.91  
Iteration 18:  log likelihood = -226802.91  
Iteration 19:  log likelihood = -226802.23  
Iteration 20:  log likelihood = -226801.77  
Iteration 21:  log likelihood = -226801.52  
Iteration 22:  log likelihood = -226801.36  
Iteration 23:  log likelihood = -226801.25  
Iteration 24:  log likelihood = -226801.17  
Iteration 25:  log likelihood = -226801.12  
Iteration 26:  log likelihood = -226801.09  
Iteration 27:  log likelihood = -226801.06  
Iteration 28:  log likelihood = -226801.04  
Iteration 29:  log likelihood = -226801.03  
Iteration 30:  log likelihood = -226801.02  
Iteration 31:  log likelihood = -226801.01  
Iteration 32:  log likelihood = -226801.01  
Iteration 33:  log likelihood = -226801.01  
Iteration 34:  log likelihood =    -226801  
Iteration 35:  log likelihood =    -226801  
Iteration 36:  log likelihood =    -226801  
Iteration 37:  log likelihood =    -226801  
Iteration 38:  log likelihood =    -226801  
Iteration 39:  log likelihood =    -226801  
Iteration 40:  log likelihood =    -226801  
Iteration 41:  log likelihood =    -226801  
Iteration 42:  log likelihood =    -226801  
Iteration 43:  log likelihood =    -226801  
Iteration 44:  log likelihood =    -226801  
Iteration 45:  log likelihood =    -226801  
Iteration 46:  log likelihood =    -226801  
Iteration 47:  log likelihood =    -226801  
Iteration 48:  log likelihood =    -226801  
Iteration 49:  log likelihood =    -226801  
Iteration 50:  log likelihood =    -226801  
Iteration 51:  log likelihood =    -226801  
Iteration 52:  log likelihood =    -226801  
Iteration 53:  log likelihood =    -226801  
Iteration 54:  log likelihood =    -226801  
Iteration 55:  log likelihood =    -226801  
Iteration 56:  log likelihood =    -226801  
Iteration 57:  log likelihood =    -226801  
Iteration 58:  log likelihood =    -226801  
Iteration 59:  log likelihood =    -226801  

                                                  Number of obs   =      15936
                                                  Wald chi2(16)   =   68003.90
Log likelihood =    -226801                       Prob > chi2     =     0.0000

--------------------------------------------------------------------------------
               |                 OPG
         bid_r |      Coef.   Std. Err.      z    P>|z|     [95% Conf. Interval]
---------------+----------------------------------------------------------------
eq1            |
  log_num_bids |  -28484.15   5949.983    -4.79   0.000     -40145.9    -16822.4
       backlog |   2212.087   1180.396     1.87   0.061    -101.4476    4525.621
backlog_others |  -495.1026   425.6607    -1.16   0.245    -1329.382     339.177
 contracts_new |   64.00724   5.225841    12.25   0.000     53.76478     74.2497
       eng_est |   1.139957   .0048322   235.91   0.000     1.130486    1.149428
   log_emp_avg |   1788.077   593.3019     3.01   0.003     625.2264    2950.927
            km |  -43.17168   12.07407    -3.58   0.000    -66.83643   -19.50693
        km_avg |  -61.09735   43.41184    -1.41   0.159     -146.183     23.9883
     km_others |    28.3076   6.278569     4.51   0.000     16.00183    40.61337
   same_postal |  -23187.37   3469.871    -6.68   0.000    -29988.19   -16386.55
    same_distr |   11266.72   2497.798     4.51   0.000     6371.124    16162.31
    same_state |  -14843.04   2994.753    -4.96   0.000    -20712.65   -8973.436
         heavy |    58128.7   4579.352    12.69   0.000     49153.33    67104.06
     gen_contr |   147363.8   14943.86     9.86   0.000     118074.4    176653.3
          open |   32016.53   1941.621    16.49   0.000     28211.02    35822.04
    potentials |  -392.6782   86.95733    -4.52   0.000    -563.1115    -222.245
         _cons |  -28261.01   17145.08    -1.65   0.099    -61864.74    5342.726
---------------+----------------------------------------------------------------
eq2            |
  log_num_bids |   .9737337   .0516991    18.83   0.000     .8724054    1.075062
       backlog |  -.0030387   .0100349    -0.30   0.762    -.0227067    .0166292
backlog_others |  -.0115105   .0022001    -5.23   0.000    -.0158226   -.0071984
 contracts_new |   .0004172   .0000427     9.78   0.000     .0003336    .0005008
       eng_est |   8.60e-08   2.55e-09    33.74   0.000     8.10e-08    9.10e-08
   log_emp_avg |   .0238424   .0055167     4.32   0.000     .0130299    .0346549
            km |  -.0002222   .0000928    -2.39   0.017    -.0004041   -.0000402
        km_avg |  -.0006682    .000284    -2.35   0.019    -.0012248   -.0001116
     km_others |   .0000876   .0000481     1.82   0.068    -6.58e-06    .0001818
   same_postal |    .003257    .048881     0.07   0.947     -.092548     .099062
    same_distr |   .0616619   .0341851     1.80   0.071    -.0053396    .1286633
    same_state |   .0281593   .0216889     1.30   0.194    -.0143503    .0706688
         heavy |  -.0844592   .0243115    -3.47   0.001    -.1321089   -.0368095
     gen_contr |   .6476229   .0465405    13.92   0.000     .5564052    .7388406
          open |   .2079978   .0244488     8.51   0.000     .1600791    .2559165
    potentials |   .0091944   .0009403     9.78   0.000     .0073515    .0110373
         _cons |  -.9047595   .1161399    -7.79   0.000    -1.132389   -.6771295
--------------------------------------------------------------------------------

. est store wei_out

. predict double lambda, eq(#1)
(12959 missing values generated)

. predict double rho, eq(#2)
(12959 missing values generated)

. gen double bmu = lambda * exp(lngamma(1+1/rho))
(12959 missing values generated)

. replace bmu = . if bid_r == .
(0 real changes made)

. 
. * PROFITS and Markups for Weibull:
. quietly {

. 
. /* Table 9, column R4: */
. 
. ttest markup_wei if non_imputed_ml == 1, by(crisis)

Two-sample t test with equal variances
------------------------------------------------------------------------------
   Group |     Obs        Mean    Std. Err.   Std. Dev.   [95% Conf. Interval]
---------+--------------------------------------------------------------------
       0 |   10382    16.43574    .2048387    20.87145    16.03421    16.83726
       1 |    5554    13.00097    .2100363    15.65299    12.58922    13.41272
---------+--------------------------------------------------------------------
combined |   15936    15.23865    .1527543    19.28337    14.93924    15.53807
---------+--------------------------------------------------------------------
    diff |            3.434766    .3194279                2.808651    4.060881
------------------------------------------------------------------------------
    diff = mean(0) - mean(1)                                      t =  10.7529
Ho: diff = 0                                     degrees of freedom =    15934

    Ha: diff < 0                 Ha: diff != 0                 Ha: diff > 0
 Pr(T < t) = 1.0000         Pr(|T| > |t|) = 0.0000          Pr(T > t) = 0.0000

. ttest markup_wei if rank == 1 & non_imputed_ml == 1, by(crisis)

Two-sample t test with equal variances
------------------------------------------------------------------------------
   Group |     Obs        Mean    Std. Err.   Std. Dev.   [95% Conf. Interval]
---------+--------------------------------------------------------------------
       0 |    1421    27.25353    .7225186    27.23617    25.83621    28.67084
       1 |     699    21.69974    .8078787    21.35919    20.11358    23.28591
---------+--------------------------------------------------------------------
combined |    2120    25.42235    .5555059    25.57741    24.33295    26.51174
---------+--------------------------------------------------------------------
    diff |            5.553784    1.175752                3.248034    7.859534
------------------------------------------------------------------------------
    diff = mean(0) - mean(1)                                      t =   4.7236
Ho: diff = 0                                     degrees of freedom =     2118

    Ha: diff < 0                 Ha: diff != 0                 Ha: diff > 0
 Pr(T < t) = 1.0000         Pr(|T| > |t|) = 0.0000          Pr(T > t) = 0.0000

. 
. /* Table 9, column R4 ---END--- */
. 
. log close
      name:  <unnamed>
       log:  log_files/robustness_R4.log
  log type:  text
 closed on:  28 Oct 2014, 23:26:27
-------------------------------------------------------------------------------------------------------------------------------------
