# Supplementary material for: Competition in the economic crisis: Analysis of procurement auctions
Source: Eur Econ Rev. 2015 Jan;73:35–57. doi: 10.1016/j.euroecorev.2014.10.007 (PMC4318169; doi:10.1016/j.euroecorev.2014.10.007)
Supplement: Application 2 [file mmc2.zip › log_files/robustness_R5.log]

-------------------------------------------------------------------------------------------------------------------------------------
      name:  <unnamed>
       log:  log_files/robustness_R5.log
  log type:  text
 opened on:  28 Oct 2014, 23:31:24

. 
. version 12.0

. 
. use files/data

. 
. * add fixed effects for largest 7 bidders (>500 participations)
. bys bidder : gen N = _N

. tab bidder if N > 500, gen(f)

    Numeric |
  bidder ID |      Freq.     Percent        Cum.
------------+-----------------------------------
          1 |        577        5.14        5.14
          2 |      1,781       15.87       21.01
          3 |      1,002        8.93       29.93
          4 |      3,555       31.67       61.60
          5 |        807        7.19       68.79
          6 |      1,195       10.65       79.44
          7 |      2,308       20.56      100.00
------------+-----------------------------------
      Total |     11,225      100.00

. levelsof bidder if N > 500
1 2 3 4 5 6 7

. foreach j in `r(levels)' {
  2.  replace f`j' = 0 if f`j' == .
  3. }
(18617 real changes made)
(18617 real changes made)
(18617 real changes made)
(18617 real changes made)
(18617 real changes made)
(18617 real changes made)
(18617 real changes made)

. 
. local expvars1 = "log_num_bids backlog backlog_others contracts_new eng_est log_emp_avg km km_avg km_others"

. local expvars2 = "same_postal same_distr same_state heavy gen_contr open"

. local expvars3 = "f1 f2 f3 f4 f5 f6 f7"

. 
. * OUTLIERS
. drop if outlier == 1
(1145 observations deleted)

. 
. * WEIBULL ML PROGRAM
. capture program drop symm

. program define symm
  1.  version 12.0
  2.  args lnf lambda rho
  3.  local y1 "$ML_y1"
  4.  qui replace `lnf'= ln(`rho') - ln(`lambda') + (`rho'-1)*(ln(`y1') - ln(`lambda')) - (`y1'/`lambda')^(`rho')
  5. end

. 
. ****************************************************************************************************
. * WEIBULL MODEL:
. 
. di "`c(seed)'"
Xec94b3f7a7ef231db2bfbd7c0f1dc8c000023c52

. ml model lf symm (bid_r = `expvars1' `expvars2' potentials `expvars3') (`expvars1' `expvars2' potentials `expvars3') if non_imputed
> _ml == 1, technique(bhhh)

. qui ml check

. qui ml search

. ml maximize, difficult

initial:       log likelihood =  -229990.8
rescale:       log likelihood =  -229990.8
rescale eq:    log likelihood =  -229990.8
Iteration 0:   log likelihood =  -229990.8  
Iteration 1:   log likelihood = -228407.44  
Iteration 2:   log likelihood = -227368.91  
Iteration 3:   log likelihood = -226343.71  
Iteration 4:   log likelihood = -225333.29  
Iteration 5:   log likelihood = -223314.96  
Iteration 6:   log likelihood = -221338.14  
Iteration 7:   log likelihood = -219453.54  
Iteration 8:   log likelihood = -215794.46  
Iteration 9:   log likelihood = -212487.71  
Iteration 10:  log likelihood =    -208134  
Iteration 11:  log likelihood = -207296.32  
Iteration 12:  log likelihood =  -207107.5  
Iteration 13:  log likelihood = -207034.22  
Iteration 14:  log likelihood = -206982.59  
Iteration 15:  log likelihood = -206937.56  
Iteration 16:  log likelihood = -206914.44  
Iteration 17:  log likelihood = -206900.37  
Iteration 18:  log likelihood = -206889.86  
Iteration 19:  log likelihood = -206881.83  
Iteration 20:  log likelihood = -206874.71  
Iteration 21:  log likelihood = -206868.72  
Iteration 22:  log likelihood = -206863.39  
Iteration 23:  log likelihood =  -206859.1  
Iteration 24:  log likelihood =  -206854.9  
Iteration 25:  log likelihood = -206850.93  
Iteration 26:  log likelihood = -206847.58  
Iteration 27:  log likelihood = -206844.94  
Iteration 28:  log likelihood = -206841.99  
Iteration 29:  log likelihood = -206839.39  
Iteration 30:  log likelihood =  -206836.8  
Iteration 31:  log likelihood = -206834.69  
Iteration 32:  log likelihood = -206832.13  
Iteration 33:  log likelihood = -206829.56  
Iteration 34:  log likelihood = -206827.05  
Iteration 35:  log likelihood = -206824.94  
Iteration 36:  log likelihood = -206822.36  
Iteration 37:  log likelihood = -206819.74  
Iteration 38:  log likelihood = -206817.18  
Iteration 39:  log likelihood =    -206815  
Iteration 40:  log likelihood =  -206812.3  
Iteration 41:  log likelihood = -206809.59  
Iteration 42:  log likelihood = -206806.92  
Iteration 43:  log likelihood = -206804.02  
Iteration 44:  log likelihood =  -206801.3  
Iteration 45:  log likelihood = -206798.89  
Iteration 46:  log likelihood = -206796.02  
Iteration 47:  log likelihood = -206793.01  
Iteration 48:  log likelihood = -206790.11  
Iteration 49:  log likelihood = -206787.55  
Iteration 50:  log likelihood = -206784.45  
Iteration 51:  log likelihood = -206781.27  
Iteration 52:  log likelihood = -206778.18  
Iteration 53:  log likelihood = -206775.45  
Iteration 54:  log likelihood = -206772.18  
Iteration 55:  log likelihood = -206768.87  
Iteration 56:  log likelihood = -206765.72  
Iteration 57:  log likelihood = -206763.01  
Iteration 58:  log likelihood = -206760.07  
Iteration 59:  log likelihood =  -206757.7  
Iteration 60:  log likelihood = -206755.42  
Iteration 61:  log likelihood = -206753.82  
Iteration 62:  log likelihood = -206752.79  
Iteration 63:  log likelihood = -206752.38  
Iteration 64:  log likelihood = -206752.24  
Iteration 65:  log likelihood =  -206752.2  
Iteration 66:  log likelihood = -206752.18  
Iteration 67:  log likelihood = -206752.17  
Iteration 68:  log likelihood = -206752.16  
Iteration 69:  log likelihood = -206752.16  
Iteration 70:  log likelihood = -206752.16  
Iteration 71:  log likelihood = -206752.16  
Iteration 72:  log likelihood = -206752.15  
Iteration 73:  log likelihood = -206752.15  
Iteration 74:  log likelihood = -206752.15  
Iteration 75:  log likelihood = -206752.15  
Iteration 76:  log likelihood = -206752.15  
Iteration 77:  log likelihood = -206752.15  
Iteration 78:  log likelihood = -206752.15  
Iteration 79:  log likelihood = -206752.15  
Iteration 80:  log likelihood = -206752.15  
Iteration 81:  log likelihood = -206752.15  
Iteration 82:  log likelihood = -206752.15  
Iteration 83:  log likelihood = -206752.15  
Iteration 84:  log likelihood = -206752.15  
Iteration 85:  log likelihood = -206752.15  
Iteration 86:  log likelihood = -206752.15  
Iteration 87:  log likelihood = -206752.15  
Iteration 88:  log likelihood = -206752.15  
Iteration 89:  log likelihood = -206752.15  
Iteration 90:  log likelihood = -206752.15  
Iteration 91:  log likelihood = -206752.15  
Iteration 92:  log likelihood = -206752.15  
Iteration 93:  log likelihood = -206752.15  
Iteration 94:  log likelihood = -206752.15  
Iteration 95:  log likelihood = -206752.15  
Iteration 96:  log likelihood = -206752.15  
Iteration 97:  log likelihood = -206752.15  
Iteration 98:  log likelihood = -206752.15  
Iteration 99:  log likelihood = -206752.15  
Iteration 100: log likelihood = -206752.15  
Iteration 101: log likelihood = -206752.15  
Iteration 102: log likelihood = -206752.15  
Iteration 103: log likelihood = -206752.15  
Iteration 104: log likelihood = -206752.15  
Iteration 105: log likelihood = -206752.15  
Iteration 106: log likelihood = -206752.15  
Iteration 107: log likelihood = -206752.15  
Iteration 108: log likelihood = -206752.15  
Iteration 109: log likelihood = -206752.15  
Iteration 110: log likelihood = -206752.15  
Iteration 111: log likelihood = -206752.15  
Iteration 112: log likelihood = -206752.15  
Iteration 113: log likelihood = -206752.15  
Iteration 114: log likelihood = -206752.15  
Iteration 115: log likelihood = -206752.15  
Iteration 116: log likelihood = -206752.15  
Iteration 117: log likelihood = -206752.15  
Iteration 118: log likelihood = -206752.15  
Iteration 119: log likelihood = -206752.15  
Iteration 120: log likelihood = -206752.15  
Iteration 121: log likelihood = -206752.15  
Iteration 122: log likelihood = -206752.15  
Iteration 123: log likelihood = -206752.15  
Iteration 124: log likelihood = -206752.15  
Iteration 125: log likelihood = -206752.15  
Iteration 126: log likelihood = -206752.15  
Iteration 127: log likelihood = -206752.15  
Iteration 128: log likelihood = -206752.15  
Iteration 129: log likelihood = -206752.15  
Iteration 130: log likelihood = -206752.15  
Iteration 131: log likelihood = -206752.15  
Iteration 132: log likelihood = -206752.15  

                                                  Number of obs   =      14845
                                                  Wald chi2(23)   =  122703.53
Log likelihood = -206752.15                       Prob > chi2     =     0.0000

--------------------------------------------------------------------------------
               |                 OPG
         bid_r |      Coef.   Std. Err.      z    P>|z|     [95% Conf. Interval]
---------------+----------------------------------------------------------------
eq1            |
  log_num_bids |  -16096.38   3382.534    -4.76   0.000    -22726.02   -9466.734
       backlog |   2106.333   781.8669     2.69   0.007      573.902    3638.764
backlog_others |   975.7522   250.8004     3.89   0.000     484.1925    1467.312
 contracts_new |   22.35883   2.970962     7.53   0.000     16.53585    28.18181
       eng_est |   1.131326    .003803   297.48   0.000     1.123872    1.138779
   log_emp_avg |   2847.023   509.9543     5.58   0.000     1847.531    3846.515
            km |     1.4464   7.721271     0.19   0.851    -13.68701    16.57981
        km_avg |  -92.19213   22.07801    -4.18   0.000    -135.4642   -48.92002
     km_others |   36.11409     4.1793     8.64   0.000     27.92282    44.30537
   same_postal |  -10325.64   2626.977    -3.93   0.000    -15474.42   -5176.863
    same_distr |   1130.601   1847.905     0.61   0.541    -2491.226    4752.428
    same_state |  -7684.272   2079.066    -3.70   0.000    -11759.17   -3609.378
         heavy |   5135.682   3189.401     1.61   0.107     -1115.43    11386.79
     gen_contr |   39818.97   10128.53     3.93   0.000     19967.41    59670.52
          open |   9917.521    1259.75     7.87   0.000     7448.457    12386.59
    potentials |   2.210134   49.86667     0.04   0.965    -95.52674    99.94701
            f1 |  -12309.99   3980.015    -3.09   0.002    -20110.67     -4509.3
            f2 |  -7292.417   3499.009    -2.08   0.037    -14150.35   -434.4854
            f3 |  -15901.44   6648.394    -2.39   0.017    -28932.05   -2870.822
            f4 |  -22199.64   3010.329    -7.37   0.000    -28099.77    -16299.5
            f5 |   354.9805   4913.443     0.07   0.942    -9275.191    9985.153
            f6 |  -27028.94   3214.192    -8.41   0.000    -33328.64   -20729.24
            f7 |  -20061.95   3304.359    -6.07   0.000    -26538.38   -13585.53
         _cons |   -17827.4   10068.04    -1.77   0.077    -37560.41    1905.604
---------------+----------------------------------------------------------------
eq2            |
  log_num_bids |   .2467147   .0882553     2.80   0.005     .0737375    .4196918
       backlog |  -.0434856   .0213493    -2.04   0.042    -.0853295   -.0016417
backlog_others |   .0317067   .0055907     5.67   0.000     .0207492    .0426642
 contracts_new |   .0002141   .0000865     2.48   0.013     .0000446    .0003835
       eng_est |   4.84e-08   3.09e-09    15.67   0.000     4.24e-08    5.45e-08
   log_emp_avg |   .1158828   .0143457     8.08   0.000     .0877658    .1439998
            km |  -.0009612   .0002082    -4.62   0.000    -.0013692   -.0005532
        km_avg |  -.0007562   .0003814    -1.98   0.047    -.0015038   -8.66e-06
     km_others |   .0001141   .0000711     1.60   0.109    -.0000253    .0002535
   same_postal |  -.1740131   .0754375    -2.31   0.021    -.3218679   -.0261583
    same_distr |   .0235978   .0394583     0.60   0.550     -.053739    .1009346
    same_state |  -.1241727   .0490948    -2.53   0.011    -.2203968   -.0279487
         heavy |  -.1008165   .0408389    -2.47   0.014    -.1808592   -.0207738
     gen_contr |   .9019565   .1016863     8.87   0.000      .702655    1.101258
          open |   .1407904   .0492048     2.86   0.004     .0443507    .2372302
    potentials |   .0078803   .0012209     6.45   0.000     .0054873    .0102733
            f1 |    .278489   .1618082     1.72   0.085    -.0386493    .5956272
            f2 |   .1506918   .0899119     1.68   0.094    -.0255322    .3269158
            f3 |   .4045616   .1049208     3.86   0.000     .1989207    .6102026
            f4 |   .0860741   .0784172     1.10   0.272    -.0676209     .239769
            f5 |   .1942757   .0913936     2.13   0.034     .0151476    .3734038
            f6 |   .3921347   .1358302     2.89   0.004     .1259123     .658357
            f7 |   .2447656   .0933895     2.62   0.009     .0617256    .4278057
         _cons |   1.683019   .2516206     6.69   0.000     1.189851    2.176186
--------------------------------------------------------------------------------

. est store wei_out

. predict double lambda, eq(#1)
(12959 missing values generated)

. predict double rho, eq(#2)
(12959 missing values generated)

. gen double bmu = lambda * exp(lngamma(1+1/rho))
(12959 missing values generated)

. replace bmu = . if bid_r == .
(0 real changes made)

. 
. * PROFITS and Markups for Weibull:
. quietly {

. 
. /* Table 9, column R5: */
. 
. ttest markup_wei if non_imputed_ml == 1, by(crisis)

Two-sample t test with equal variances
------------------------------------------------------------------------------
   Group |     Obs        Mean    Std. Err.   Std. Dev.   [95% Conf. Interval]
---------+--------------------------------------------------------------------
       0 |    9638    11.99409    .1700952    16.69881    11.66067    12.32751
       1 |    5207    10.45447    .1926308    13.90015    10.07683    10.83211
---------+--------------------------------------------------------------------
combined |   14845    11.45406    .1295996    15.79043    11.20003    11.70809
---------+--------------------------------------------------------------------
    diff |            1.539619    .2712943                1.007849     2.07139
------------------------------------------------------------------------------
    diff = mean(0) - mean(1)                                      t =   5.6751
Ho: diff = 0                                     degrees of freedom =    14843

    Ha: diff < 0                 Ha: diff != 0                 Ha: diff > 0
 Pr(T < t) = 1.0000         Pr(|T| > |t|) = 0.0000          Pr(T > t) = 0.0000

. ttest markup_wei if rank == 1 & non_imputed_ml == 1, by(crisis)

Two-sample t test with equal variances
------------------------------------------------------------------------------
   Group |     Obs        Mean    Std. Err.   Std. Dev.   [95% Conf. Interval]
---------+--------------------------------------------------------------------
       0 |    1301    22.96993    .7047707    25.42064    21.58732    24.35255
       1 |     646    19.58345    .8182367    20.79674    17.97672    21.19018
---------+--------------------------------------------------------------------
combined |    1947    21.84633    .5446611    24.03307    20.77814    22.91451
---------+--------------------------------------------------------------------
    diff |            3.386483    1.154491                1.122314    5.650652
------------------------------------------------------------------------------
    diff = mean(0) - mean(1)                                      t =   2.9333
Ho: diff = 0                                     degrees of freedom =     1945

    Ha: diff < 0                 Ha: diff != 0                 Ha: diff > 0
 Pr(T < t) = 0.9983         Pr(|T| > |t|) = 0.0034          Pr(T > t) = 0.0017

. 
. /* Table 9, column R5 ---END--- */
. 
. log close
      name:  <unnamed>
       log:  log_files/robustness_R5.log
  log type:  text
 closed on:  28 Oct 2014, 23:32:08
-------------------------------------------------------------------------------------------------------------------------------------
