# Supplementary material for: Competition in the economic crisis: Analysis of procurement auctions
Source: Eur Econ Rev. 2015 Jan;73:35–57. doi: 10.1016/j.euroecorev.2014.10.007 (PMC4318169; doi:10.1016/j.euroecorev.2014.10.007)
Supplement: Application 2 [file mmc2.zip › log_files/robustness_R6.log]

-------------------------------------------------------------------------------------------------------------------------------------
      name:  <unnamed>
       log:  log_files/robustness_R6.log
  log type:  text
 opened on:  27 Oct 2014, 10:28:12

. 
. version 12.0

. 
. use files/data

. 
. local expvars1 = "log_num_bids backlog backlog_others contracts_new eng_est log_emp_avg km km_avg km_others"

. local expvars2 = "same_postal same_distr same_state heavy gen_contr open"

. local expvars1_weg = "log_num_bids backlog backlog_others log_emp_avg km km_avg km_others"

. local expvars2_weg = "same_postal same_distr same_state heavy gen_contr open"

. 
. * OUTLIERS
. drop if outlier == 1
(1145 observations deleted)

. 
. /************************************************************************************************/
. /* Weibull-Gamma Program */
. 
. capture program drop weg

. program define weg
  1.  version 12.0
  2.  args todo b lnf
  3.  
.  tempvar lambda rho theta
  4.  mleval `lambda' = `b', eq(1)
  5.  mleval `rho'    = `b', eq(2)
  6.  mleval `theta'  = `b', eq(3)
  7.  
.  local y "$ML_y1"
  8.  local n "$ML_y2"
  9.  
.  tempvar t1 t2 t3 t4 t5 t6 t7 tx1 tx2 tx3 tx4
 10.  quietly gen double `t1' = `n' * ln(`theta') + lngamma(1/`theta'+`n') - lngamma(1/`theta')
 11.  quietly gen double `t2' = ln(`rho') - ln(`lambda') + (`rho'-1) * (ln(`y')-ln(`lambda'))
 12.  quietly sort id
 13.  quietly by id: egen double `t3' = sum(`t2')
 14.  quietly gen double `t4' = (`y'/`lambda')^`rho'
 15.  quietly gen `tx1' = `t2' == .
 16.  quietly by id : egen `tx2' = total(`tx1')
 17.  quietly gen `tx3' = `t4' == .
 18.  quietly by id : egen `tx4' = total(`tx3')
 19.  quietly by id: egen double `t5' = sum(`t4')
 20.  quietly gen double `t6' = (1/`theta'+`n') * ln(1+`theta'*`t5')
 21.  quietly by id : gen `t7' = (_n ==_N)
 22.  quietly replace `t3' = . if (`tx2' != 0 | `tx4' != 0)
 23.  mlsum `lnf' = `t1' + `t3' - `t6' if `t7' == 1
 24. end

. 
. *** WEG ESTIMATION
. * auctions with large size deviations from overall median cause problems in ML
. sum eng_est, d

                      Engineer estimate
-------------------------------------------------------------
      Percentiles      Smallest
 1%     27546.63       9179.516
 5%     91877.45       9179.516
10%       170000       9179.516       Obs               15760
25%     428794.3       13773.32       Sum of Wgt.       15760

50%     852217.8                      Mean            2090800
                        Largest       Std. Dev.       5034290
75%      1949995       9.97e+07
90%      4230503       1.78e+08       Variance       2.53e+13
95%      7594135       1.78e+08       Skewness       13.77907
99%     2.20e+07       1.78e+08       Kurtosis       354.7142

. local xxxx = 50

. gen outliers_weg = 1 - (eng_est < `=`xxxx'*`r(p50)'' & eng_est > `=1/`xxxx'*`r(p50)'')

. 
. regr bid_r `expvars1' `expvars2' potentials if non_imputed_ml == 1 & outliers_weg == 0

      Source |       SS       df       MS              Number of obs =   14781
-------------+------------------------------           F( 16, 14764) =16116.56
       Model |  2.1382e+17    16  1.3364e+16           Prob > F      =  0.0000
    Residual |  1.2242e+16 14764  8.2920e+11           R-squared     =  0.9458
-------------+------------------------------           Adj R-squared =  0.9458
       Total |  2.2606e+17 14780  1.5295e+13           Root MSE      =  9.1e+05

--------------------------------------------------------------------------------
         bid_r |      Coef.   Std. Err.      t    P>|t|     [95% Conf. Interval]
---------------+----------------------------------------------------------------
  log_num_bids |   67999.12   45863.72     1.48   0.138     -21899.5    157897.7
       backlog |   12662.85   9354.969     1.35   0.176    -5674.058    30999.75
backlog_others |   1980.642   2434.056     0.81   0.416    -2790.411    6751.695
 contracts_new |   46.24161   42.22919     1.10   0.274    -36.53288    129.0161
       eng_est |   1.068946   .0022539   474.26   0.000     1.064528    1.073364
   log_emp_avg |  -20959.17   4973.098    -4.21   0.000    -30707.06   -11211.28
            km |   406.5555   97.41098     4.17   0.000     215.6178    597.4932
        km_avg |   1155.919   298.5892     3.87   0.000     570.6468    1741.191
     km_others |  -144.9271   41.33139    -3.51   0.000    -225.9418   -63.91244
   same_postal |   4744.019   44146.17     0.11   0.914    -81787.98    91276.02
    same_distr |  -6122.514   27088.48    -0.23   0.821     -59219.3    46974.28
    same_state |   58334.38    23803.3     2.45   0.014     11676.94    104991.8
         heavy |  -139288.6   18030.42    -7.73   0.000    -174630.4   -103946.7
     gen_contr |   515847.9   33130.31    15.57   0.000     450908.4    580787.4
          open |   36742.61   22936.42     1.60   0.109    -8215.638    81700.86
    potentials |  -527.8767   692.5742    -0.76   0.446    -1885.408     829.655
         _cons |  -243134.9   131936.3    -1.84   0.065    -501746.6    15476.73
--------------------------------------------------------------------------------

. gen in_weg = e(sample)

. bys id : egen n = total(in_weg)

. 
. di "`c(seed)'"
Xd79840333a0ce3253571823d4667b54000020caf

. ml model d0 weg (bid_r n = `expvars1' `expvars2' potentials) (`expvars1_weg' `expvars2_weg' potentials) () if in_weg == 1, techniqu
> e()

. ml search
initial:       log likelihood =     -<inf>  (could not be evaluated)
feasible:      log likelihood = -254331.87
rescale:       log likelihood = -222411.43
rescale eq:    log likelihood = -202777.05

. ml maximize, difficult

initial:       log likelihood = -202777.05
rescale:       log likelihood = -202777.05
rescale eq:    log likelihood = -202777.05
Iteration 0:   log likelihood = -202777.05  (not concave)
Iteration 1:   log likelihood = -202457.55  
Iteration 2:   log likelihood = -202102.06  
Iteration 3:   log likelihood = -201548.14  (not concave)
Iteration 4:   log likelihood = -200239.86  (not concave)
Iteration 5:   log likelihood = -199694.35  (not concave)
Iteration 6:   log likelihood = -198716.63  (not concave)
Iteration 7:   log likelihood = -198364.65  
Iteration 8:   log likelihood = -198115.58  
Iteration 9:   log likelihood = -198015.78  
Iteration 10:  log likelihood = -198008.65  
Iteration 11:  log likelihood = -198008.55  
Iteration 12:  log likelihood = -198008.55  

                                                  Number of obs   =      14781
                                                  Wald chi2(16)   =   31295.87
Log likelihood = -198008.55                       Prob > chi2     =     0.0000

--------------------------------------------------------------------------------
               |      Coef.   Std. Err.      z    P>|z|     [95% Conf. Interval]
---------------+----------------------------------------------------------------
eq1            |
  log_num_bids |    19.7202   3061.308     0.01   0.995    -5980.334    6019.775
       backlog |  -65.70034   389.8786    -0.17   0.866    -829.8483    698.4476
backlog_others |   381.2134   300.0204     1.27   0.204    -206.8158    969.2427
 contracts_new |   2.024357   4.595724     0.44   0.660    -6.983096    11.03181
       eng_est |   .8957926   .0055624   161.05   0.000     .8848905    .9066946
   log_emp_avg |  -42.60971   127.4278    -0.33   0.738    -292.3637    207.1443
            km |   3.925069    3.83641     1.02   0.306    -3.594156    11.44429
        km_avg |   35.49558   13.25335     2.68   0.007     9.519491    61.47167
     km_others |   .8735887   3.334983     0.26   0.793    -5.662858    7.410035
   same_postal |  -2294.747   1011.121    -2.27   0.023    -4276.507   -312.9864
    same_distr |   423.2507   724.2682     0.58   0.559    -996.2889     1842.79
    same_state |  -2877.664     971.72    -2.96   0.003      -4782.2   -973.1278
         heavy |   4297.698   3518.322     1.22   0.222    -2598.085    11193.48
     gen_contr |   41081.55   11219.02     3.66   0.000     19092.68    63070.43
          open |   4403.219   1439.143     3.06   0.002      1582.55    7223.888
    potentials |   67.17397   70.24889     0.96   0.339    -70.51133    204.8593
         _cons |  -9337.891   11329.98    -0.82   0.410    -31544.25    12868.47
---------------+----------------------------------------------------------------
eq2            |
  log_num_bids |   .4109072   .2825664     1.45   0.146    -.1429127    .9647271
       backlog |  -.0267175    .036249    -0.74   0.461    -.0977641    .0443292
backlog_others |  -.0221408   .0148317    -1.49   0.135    -.0512105    .0069288
   log_emp_avg |   .3424952   .0190015    18.02   0.000     .3052531    .3797374
            km |  -.0013801   .0003786    -3.64   0.000    -.0021222    -.000638
        km_avg |   .0072046   .0017578     4.10   0.000     .0037595    .0106498
     km_others |  -.0008281    .000236    -3.51   0.000    -.0012907   -.0003655
   same_postal |  -.3837027   .1730731    -2.22   0.027    -.7229198   -.0444856
    same_distr |   .4889716   .1025052     4.77   0.000     .2880651    .6898781
    same_state |   .0581108   .0935994     0.62   0.535    -.1253407    .2415623
         heavy |  -.4675793   .1193948    -3.92   0.000    -.7015888   -.2335698
     gen_contr |   3.394165   .3294172    10.30   0.000     2.748519     4.03981
          open |   -.148832   .1629919    -0.91   0.361    -.4682901    .1706262
    potentials |  -.0046589   .0047185    -0.99   0.323     -.013907    .0045891
         _cons |   5.540024   .6311074     8.78   0.000     4.303076    6.776972
---------------+----------------------------------------------------------------
eq3            |
         _cons |   2.494184   .0765781    32.57   0.000     2.344093    2.644274
--------------------------------------------------------------------------------

. 
. * calculate lambda, rho and theta of Weibull-Gamma mixture:
. predict double lambda_weg, eq(#1)
(12959 missing values generated)

. predict double rho_weg, eq(#2)
(31 missing values generated)

. predict double theta_weg, eq(#3)

. 
. *** END WEG ESTIMATION
. 
. /**************************************************************************************************/
. * PROFITS and Markups for WEG:
. **************************************************************************************************
. quietly {

. 
. /* Table 9, column R1: */
. 
. ttest markup_weg if non_imputed_ml == 1, by(crisis)

Two-sample t test with equal variances
------------------------------------------------------------------------------
   Group |     Obs        Mean    Std. Err.   Std. Dev.   [95% Conf. Interval]
---------+--------------------------------------------------------------------
       0 |    9491    5.981557    .1767244    17.21681    5.635139    6.327975
       1 |    5158    5.054549    .2105706    15.12301    4.641741    5.467356
---------+--------------------------------------------------------------------
combined |   14649    5.655152    .1364528     16.5153    5.387687    5.922616
---------+--------------------------------------------------------------------
    diff |            .9270082    .2855962                .3672036    1.486813
------------------------------------------------------------------------------
    diff = mean(0) - mean(1)                                      t =   3.2459
Ho: diff = 0                                     degrees of freedom =    14647

    Ha: diff < 0                 Ha: diff != 0                 Ha: diff > 0
 Pr(T < t) = 0.9994         Pr(|T| > |t|) = 0.0012          Pr(T > t) = 0.0006

. ttest markup_weg if rank == 1 & non_imputed_ml == 1, by(crisis)

Two-sample t test with equal variances
------------------------------------------------------------------------------
   Group |     Obs        Mean    Std. Err.   Std. Dev.   [95% Conf. Interval]
---------+--------------------------------------------------------------------
       0 |    1290    14.54169    .7721843    27.73421    13.02681    16.05656
       1 |     643    12.42089    .9824004    24.91116    10.49178    14.34999
---------+--------------------------------------------------------------------
combined |    1933    13.83622    .6104797    26.84029    12.63895    15.03349
---------+--------------------------------------------------------------------
    diff |            2.120802    1.295131               -.4192012    4.660805
------------------------------------------------------------------------------
    diff = mean(0) - mean(1)                                      t =   1.6375
Ho: diff = 0                                     degrees of freedom =     1931

    Ha: diff < 0                 Ha: diff != 0                 Ha: diff > 0
 Pr(T < t) = 0.9492         Pr(|T| > |t|) = 0.1017          Pr(T > t) = 0.0508

. 
. /* Table 9, column R1 ---END--- */
. 
. log close
      name:  <unnamed>
       log:  C:\weichsel\papers\auction\version_submit\log_files/robustness_R6.log
  log type:  text
 closed on:  27 Oct 2014, 11:13:47
-------------------------------------------------------------------------------------------------------------------------------------
