# Supplementary material for: Competition in the economic crisis: Analysis of procurement auctions
Source: Eur Econ Rev. 2015 Jan;73:35–57. doi: 10.1016/j.euroecorev.2014.10.007 (PMC4318169; doi:10.1016/j.euroecorev.2014.10.007)
Supplement: Application 2 [file mmc2.zip › log_files/robustness_R7.log]

-------------------------------------------------------------------------------------------------------------------------------------
      name:  <unnamed>
       log:  log_files/robustness_R7.log
  log type:  text
 opened on:  27 Oct 2014, 10:14:17

. 
. version 12.0

. 
. use files/entry

. 
. forval j = 0 / 1 {
  2.  logit bid backlog contracts_new eng_est log_emp_avg km same_postal same_distr same_state heavy gen_contr open major7 if non_imp
> uted_logit == 1 & crisis == `j'
  3.  est store logit_cr`j'
  4.  predict pr_entry_cr`j'
  5.  bys id : egen nb_entry_cr`j' = total(pr_entry_cr`j')
  6.  gen nb_entry_r_cr`j' = round(nb_entry_cr`j')
  7. }

Iteration 0:   log likelihood = -59836.446  
Iteration 1:   log likelihood = -57577.767  
Iteration 2:   log likelihood = -57224.994  
Iteration 3:   log likelihood = -42128.268  
Iteration 4:   log likelihood = -35650.632  
Iteration 5:   log likelihood = -34668.838  
Iteration 6:   log likelihood = -34623.767  
Iteration 7:   log likelihood = -34623.689  
Iteration 8:   log likelihood = -34623.689  

Logistic regression                               Number of obs   =    1731001
                                                  LR chi2(12)     =   50425.51
                                                  Prob > chi2     =     0.0000
Log likelihood = -34623.689                       Pseudo R2       =     0.4214

-------------------------------------------------------------------------------
          bid |      Coef.   Std. Err.      z    P>|z|     [95% Conf. Interval]
--------------+----------------------------------------------------------------
      backlog |  -.0821096   .0173653    -4.73   0.000     -.116145   -.0480741
contracts_new |  -.0003242   .0000627    -5.17   0.000     -.000447   -.0002013
      eng_est |  -1.83e-08   3.13e-09    -5.85   0.000    -2.45e-08   -1.22e-08
  log_emp_avg |    .848322    .009736    87.13   0.000     .8292398    .8674042
           km |  -.0060804   .0001404   -43.30   0.000    -.0063556   -.0058052
  same_postal |  -.8150276   .1419564    -5.74   0.000    -1.093257   -.5367982
   same_distr |   1.318991   .0363631    36.27   0.000     1.247721    1.390262
   same_state |   1.584162   .0359226    44.10   0.000     1.513754    1.654569
        heavy |   .0559748   .0263834     2.12   0.034     .0042643    .1076853
    gen_contr |  -.5576291   .0489566   -11.39   0.000    -.6535824   -.4616759
         open |   .2609065   .0349069     7.47   0.000     .1924903    .3293226
       major7 |   3.089646   .0402633    76.74   0.000     3.010731     3.16856
        _cons |  -8.422818   .1264103   -66.63   0.000    -8.670578   -8.175059
-------------------------------------------------------------------------------
(option pr assumed; Pr(bid))

Iteration 0:   log likelihood = -31777.879  
Iteration 1:   log likelihood =  -29349.21  
Iteration 2:   log likelihood = -28336.564  
Iteration 3:   log likelihood = -20597.286  
Iteration 4:   log likelihood = -18942.824  
Iteration 5:   log likelihood = -18754.713  
Iteration 6:   log likelihood = -18752.545  
Iteration 7:   log likelihood = -18752.542  
Iteration 8:   log likelihood = -18752.542  

Logistic regression                               Number of obs   =     839360
                                                  LR chi2(12)     =   26050.67
                                                  Prob > chi2     =     0.0000
Log likelihood = -18752.542                       Pseudo R2       =     0.4099

-------------------------------------------------------------------------------
          bid |      Coef.   Std. Err.      z    P>|z|     [95% Conf. Interval]
--------------+----------------------------------------------------------------
      backlog |   .2171009   .0185574    11.70   0.000     .1807291    .2534727
contracts_new |  -.0003076   .0000991    -3.10   0.002    -.0005017   -.0001134
      eng_est |  -1.76e-08   3.20e-09    -5.50   0.000    -2.39e-08   -1.13e-08
  log_emp_avg |   .8521936   .0132952    64.10   0.000     .8261355    .8782518
           km |  -.0062315   .0001858   -33.53   0.000    -.0065957   -.0058673
  same_postal |   -1.17789   .2446526    -4.81   0.000      -1.6574   -.6983801
   same_distr |   1.274671   .0508479    25.07   0.000     1.175011    1.374331
   same_state |   1.390206   .0468282    29.69   0.000     1.298425    1.481988
        heavy |  -.0905584   .0356372    -2.54   0.011     -.160406   -.0207108
    gen_contr |  -.5031768   .0729391    -6.90   0.000    -.6461349   -.3602187
         open |   .2770415   .0462937     5.98   0.000     .1863075    .3677755
       major7 |   2.931334     .05418    54.10   0.000     2.825143    3.037525
        _cons |  -8.192382   .1891655   -43.31   0.000     -8.56314   -7.821625
-------------------------------------------------------------------------------
(option pr assumed; Pr(bid))

. gen pr_entry = cond(crisis==0, pr_entry_cr0, pr_entry_cr1)

. 
. local draws = 5000

. 
. keep id bidder pr_entry km backlog log_emp_avg same_postal same_distr same_state crisis

. tempfile pre_draw

. save `pre_draw'
file C:\Users\AK115059\AppData\Local\Temp\ST_1c000001.tmp saved

. 
. forval entry_draw = 1 / `draws' {
  2.  quietly {
  3.  use `pre_draw'
  4.  gen u = runiform()
  5.  gen yes_i_bid = u <= pr_entry
  6.  keep if yes_i_bid == 1
  7.  keep id bidder km backlog log_emp_avg same_postal same_distr same_state crisis
  8.  sort id
  9.  compress
 10.  tempfile use_me_`entry_draw'
 11.  save `use_me_`entry_draw''
 12.  }
 13. }

. 
. quietly {

. 
. * WEIBULL ML PROGRAM
. capture program drop symm

. program define symm
  1.  version 12.0
  2.  args lnf lambda rho
  3.  local y1 "$ML_y1"
  4.  qui replace `lnf'= ln(`rho') - ln(`lambda') + (`rho'-1)*(ln(`y1') - ln(`lambda')) - (`y1'/`lambda')^(`rho')
  5. end

. *
. di "`c(seed)'"
X2c13b6dd489bef0520fd9f9d0ce3f39f00020e27

. ml model lf symm (bid_r = `expvars1' `expvars2' `potentials') (`expvars1' `expvars2' `potentials'), technique(bhhh)     

. qui ml check

. qui ml search

. ml maximize, difficult /* nolog */

initial:       log likelihood = -231324.19
rescale:       log likelihood = -231324.19
rescale eq:    log likelihood = -231324.19
Iteration 0:   log likelihood = -231324.19  
Iteration 1:   log likelihood = -228077.77  
Iteration 2:   log likelihood =  -224943.9  
Iteration 3:   log likelihood = -221809.21  
Iteration 4:   log likelihood = -215731.99  
Iteration 5:   log likelihood = -210447.18  
Iteration 6:   log likelihood = -208670.96  
Iteration 7:   log likelihood = -207828.04  
Iteration 8:   log likelihood = -207685.62  
Iteration 9:   log likelihood = -207596.67  
Iteration 10:  log likelihood = -207535.78  
Iteration 11:  log likelihood = -207485.83  
Iteration 12:  log likelihood =  -207437.5  
Iteration 13:  log likelihood = -207394.02  
Iteration 14:  log likelihood = -207355.71  
Iteration 15:  log likelihood = -207324.83  
Iteration 16:  log likelihood = -207297.69  
Iteration 17:  log likelihood = -207269.94  
Iteration 18:  log likelihood = -207247.41  
Iteration 19:  log likelihood = -207231.83  
Iteration 20:  log likelihood = -207217.29  
Iteration 21:  log likelihood = -207204.97  
Iteration 22:  log likelihood = -207193.68  
Iteration 23:  log likelihood = -207183.03  
Iteration 24:  log likelihood = -207173.18  
Iteration 25:  log likelihood = -207165.13  
Iteration 26:  log likelihood = -207157.01  
Iteration 27:  log likelihood = -207148.81  
Iteration 28:  log likelihood = -207140.86  
Iteration 29:  log likelihood = -207132.14  
Iteration 30:  log likelihood = -207124.19  
Iteration 31:  log likelihood = -207114.68  
Iteration 32:  log likelihood = -207106.42  
Iteration 33:  log likelihood = -207096.72  
Iteration 34:  log likelihood =  -207086.9  
Iteration 35:  log likelihood = -207075.61  
Iteration 36:  log likelihood = -207064.89  
Iteration 37:  log likelihood = -207052.15  
Iteration 38:  log likelihood = -207037.88  
Iteration 39:  log likelihood = -207019.76  
Iteration 40:  log likelihood =  -207000.3  
Iteration 41:  log likelihood = -206979.74  
Iteration 42:  log likelihood = -206962.86  
Iteration 43:  log likelihood = -206949.09  
Iteration 44:  log likelihood = -206931.71  
Iteration 45:  log likelihood = -206911.84  
Iteration 46:  log likelihood = -206902.69  
Iteration 47:  log likelihood = -206897.52  
Iteration 48:  log likelihood = -206893.52  
Iteration 49:  log likelihood = -206889.89  
Iteration 50:  log likelihood = -206886.58  
Iteration 51:  log likelihood =  -206883.4  
Iteration 52:  log likelihood =  -206880.2  
Iteration 53:  log likelihood = -206876.69  
Iteration 54:  log likelihood = -206873.18  
Iteration 55:  log likelihood = -206869.47  
Iteration 56:  log likelihood = -206865.63  
Iteration 57:  log likelihood = -206861.27  
Iteration 58:  log likelihood = -206856.16  
Iteration 59:  log likelihood = -206849.71  
Iteration 60:  log likelihood = -206840.67  
Iteration 61:  log likelihood = -206824.13  
Iteration 62:  log likelihood = -206809.45  
Iteration 63:  log likelihood = -206805.74  
Iteration 64:  log likelihood =  -206804.7  
Iteration 65:  log likelihood = -206804.37  
Iteration 66:  log likelihood = -206804.24  
Iteration 67:  log likelihood = -206804.17  
Iteration 68:  log likelihood = -206804.13  
Iteration 69:  log likelihood =  -206804.1  
Iteration 70:  log likelihood = -206804.07  
Iteration 71:  log likelihood = -206804.05  
Iteration 72:  log likelihood = -206804.03  
Iteration 73:  log likelihood = -206804.02  
Iteration 74:  log likelihood =    -206804  
Iteration 75:  log likelihood = -206803.99  
Iteration 76:  log likelihood = -206803.98  
Iteration 77:  log likelihood = -206803.97  
Iteration 78:  log likelihood = -206803.96  
Iteration 79:  log likelihood = -206803.95  
Iteration 80:  log likelihood = -206803.94  
Iteration 81:  log likelihood = -206803.94  
Iteration 82:  log likelihood = -206803.93  
Iteration 83:  log likelihood = -206803.92  
Iteration 84:  log likelihood = -206803.92  
Iteration 85:  log likelihood = -206803.91  
Iteration 86:  log likelihood = -206803.91  
Iteration 87:  log likelihood = -206803.91  
Iteration 88:  log likelihood =  -206803.9  
Iteration 89:  log likelihood =  -206803.9  
Iteration 90:  log likelihood =  -206803.9  
Iteration 91:  log likelihood =  -206803.9  
Iteration 92:  log likelihood =  -206803.9  
Iteration 93:  log likelihood = -206803.89  
Iteration 94:  log likelihood = -206803.89  
Iteration 95:  log likelihood = -206803.89  
Iteration 96:  log likelihood = -206803.89  
Iteration 97:  log likelihood = -206803.89  
Iteration 98:  log likelihood = -206803.89  
Iteration 99:  log likelihood = -206803.89  
Iteration 100: log likelihood = -206803.89  
Iteration 101: log likelihood = -206803.88  
Iteration 102: log likelihood = -206803.88  
Iteration 103: log likelihood = -206803.88  
Iteration 104: log likelihood = -206803.88  
Iteration 105: log likelihood = -206803.88  
Iteration 106: log likelihood = -206803.88  
Iteration 107: log likelihood = -206803.88  
Iteration 108: log likelihood = -206803.88  
Iteration 109: log likelihood = -206803.88  
Iteration 110: log likelihood = -206803.88  
Iteration 111: log likelihood = -206803.88  
Iteration 112: log likelihood = -206803.88  
Iteration 113: log likelihood = -206803.88  
Iteration 114: log likelihood = -206803.88  
Iteration 115: log likelihood = -206803.88  
Iteration 116: log likelihood = -206803.88  
Iteration 117: log likelihood = -206803.88  
Iteration 118: log likelihood = -206803.88  
Iteration 119: log likelihood = -206803.88  
Iteration 120: log likelihood = -206803.88  
Iteration 121: log likelihood = -206803.88  
Iteration 122: log likelihood = -206803.88  
Iteration 123: log likelihood = -206803.88  
Iteration 124: log likelihood = -206803.88  
Iteration 125: log likelihood = -206803.88  
Iteration 126: log likelihood = -206803.88  
Iteration 127: log likelihood = -206803.88  
Iteration 128: log likelihood = -206803.88  
Iteration 129: log likelihood = -206803.88  
Iteration 130: log likelihood = -206803.88  
Iteration 131: log likelihood = -206803.88  
Iteration 132: log likelihood = -206803.88  
Iteration 133: log likelihood = -206803.88  
Iteration 134: log likelihood = -206803.88  
Iteration 135: log likelihood = -206803.88  
Iteration 136: log likelihood = -206803.88  
Iteration 137: log likelihood = -206803.88  
Iteration 138: log likelihood = -206803.88  
Iteration 139: log likelihood = -206803.88  
Iteration 140: log likelihood = -206803.88  
Iteration 141: log likelihood = -206803.88  
Iteration 142: log likelihood = -206803.88  
Iteration 143: log likelihood = -206803.88  
Iteration 144: log likelihood = -206803.88  
Iteration 145: log likelihood = -206803.88  
Iteration 146: log likelihood = -206803.88  
Iteration 147: log likelihood = -206803.88  
Iteration 148: log likelihood = -206803.88  
Iteration 149: log likelihood = -206803.88  
Iteration 150: log likelihood = -206803.88  
Iteration 151: log likelihood = -206803.88  
Iteration 152: log likelihood = -206803.88  
Iteration 153: log likelihood = -206803.88  
Iteration 154: log likelihood = -206803.88  
Iteration 155: log likelihood = -206803.88  
Iteration 156: log likelihood = -206803.88  
Iteration 157: log likelihood = -206803.88  
Iteration 158: log likelihood = -206803.88  
Iteration 159: log likelihood = -206803.88  
Iteration 160: log likelihood = -206803.88  
Iteration 161: log likelihood = -206803.88  
Iteration 162: log likelihood = -206803.88  
Iteration 163: log likelihood = -206803.88  
Iteration 164: log likelihood = -206803.88  
Iteration 165: log likelihood = -206803.88  
Iteration 166: log likelihood = -206803.88  
Iteration 167: log likelihood = -206803.88  
Iteration 168: log likelihood = -206803.88  
Iteration 169: log likelihood = -206803.88  
Iteration 170: log likelihood = -206803.88  

                                                  Number of obs   =      14845
                                                  Wald chi2(15)   =  120095.00
Log likelihood = -206803.88                       Prob > chi2     =     0.0000

--------------------------------------------------------------------------------
               |                 OPG
         bid_r |      Coef.   Std. Err.      z    P>|z|     [95% Conf. Interval]
---------------+----------------------------------------------------------------
eq1            |
  log_num_bids |  -15842.47   3395.615    -4.67   0.000    -22497.75   -9187.183
       backlog |   2895.131   739.6266     3.91   0.000     1445.489    4344.772
backlog_others |   1213.424   236.6086     5.13   0.000     749.6799    1677.168
 contracts_new |   24.32206   2.795588     8.70   0.000      18.8428    29.80131
       eng_est |   1.134737    .003799   298.69   0.000     1.127291    1.142183
   log_emp_avg |  -61.20174    348.548    -0.18   0.861    -744.3433    621.9398
            km |  -6.938017    7.06276    -0.98   0.326    -20.78077    6.904738
        km_avg |  -85.18555   22.18295    -3.84   0.000    -128.6633   -41.70776
     km_others |      37.61   4.243308     8.86   0.000     29.29327    45.92673
   same_postal |  -8503.398   2587.631    -3.29   0.001    -13575.06   -3431.734
    same_distr |   51.13107   1637.955     0.03   0.975    -3159.201    3261.463
    same_state |  -5037.236   2035.524    -2.47   0.013    -9026.789   -1047.682
         heavy |   5494.148   3076.893     1.79   0.074    -536.4511    11524.75
     gen_contr |   40810.61   10130.45     4.03   0.000      20955.3    60665.93
          open |   9599.477   1229.188     7.81   0.000     7190.312    12008.64
         _cons |  -14692.03   9675.445    -1.52   0.129    -33655.55    4271.496
---------------+----------------------------------------------------------------
eq2            |
  log_num_bids |   .3298212   .0853284     3.87   0.000     .1625807    .4970617
       backlog |  -.0384681   .0207408    -1.85   0.064    -.0791192    .0021831
backlog_others |   .0336684   .0054981     6.12   0.000     .0228923    .0444446
 contracts_new |   .0001732   .0000834     2.08   0.038     9.74e-06    .0003367
       eng_est |   4.98e-08   2.98e-09    16.69   0.000     4.39e-08    5.56e-08
   log_emp_avg |    .138796   .0103627    13.39   0.000     .1184855    .1591066
            km |  -.0009098   .0001958    -4.65   0.000    -.0012935   -.0005261
        km_avg |  -.0008575   .0003602    -2.38   0.017    -.0015635   -.0001514
     km_others |   .0001036   .0000697     1.49   0.137     -.000033    .0002403
   same_postal |  -.1566098   .0750851    -2.09   0.037     -.303774   -.0094457
    same_distr |    .054414   .0374686     1.45   0.146    -.0190232    .1278512
    same_state |  -.1749284    .046978    -3.72   0.000    -.2670036   -.0828533
         heavy |  -.0718349    .039914    -1.80   0.072    -.1500648    .0063951
     gen_contr |   .9162664   .1011852     9.06   0.000      .717947    1.114586
          open |   .1054832   .0474705     2.22   0.026     .0124427    .1985237
         _cons |   1.790424    .237168     7.55   0.000     1.325583    2.255265
--------------------------------------------------------------------------------

. 
. quietly {

. 
. forval entry_draw = 1 / `draws' {
  2.  di "2: " `entry_draw'
  3. quietly {
  4. use `keep_me'
  5. merge 1:m id using `use_me_`entry_draw''
  6. drop _merge
  7. bys id : gen num_bids = _N
  8. drop if num_bids < 2
  9. gen log_num_bids = log(num_bids)
 10. bys id : egen km_others = total(km)
 11. replace km_others = km_others - km
 12. gen km_avg = km_others / (num_bids - 1)
 13. bys id : egen backlog_others = total(backlog)
 14. replace backlog_others = backlog_others - backlog
 15. 
. gen double lambda = lambda_base
 16. gen double rho = rho_base
 17. foreach j in `expvars1_change' `expvars2_change' {
 18.  replace lambda = lambda + `Xj1_`j'' * `j'
 19.  replace rho = rho + `Xj2_`j'' * `j'
 20. }
 21. 
. gen rvar = runiform()
 22. gen double bid_r = (-ln(1-rvar))^(1/rho)*lambda
 23. replace bid_r = . if bid_r > upper | bid_r < lower
 24. local outside = 1
 25. local outside_m1 = 2
 26. local counter = 0
 27. while `outside' > 0 {
 28.  local outside_m1 = `outside'
 29.  replace rvar = runiform()
 30.  replace bid_r = (-ln(1-rvar))^(1/rho)*lambda if bid_r == .
 31.  replace bid_r = . if bid_r > upper | bid_r < lower
 32.  count if bid_r == .
 33.  local outside = `r(N)'
 34.  if `outside' == `outside_m1' {
 35.   local counter = `counter' + 1
 36.   if `counter' > 2000 {
 37.     gen notme = bid_r == .
 38.         bys id : egen notmeid = max(notme)
 39.         drop if notmeid == 1
 40.         drop notme notmeid
 41.   }
 42.  }
 43. }
 44. 
. sort id bid_r
 45. by id : gen rank = _n
 46. sum num_bids
 47. local max_num_bid = `r(max)'
 48. 
. * Profits and Markups for Weibull:
. gen double value = .
 49. gen double profit = .
 50. forval ww = 1 / `max_num_bid' {
 51.  gen double bid_r_a = bid_r if rank == `ww'
 52.  bys id : egen double bid_r_b = max(bid_r_a)
 53.  gen double gdens= exp(ln(rho) - ln(lambda) + (rho-1)*(ln(bid_r_b) - ln(lambda)) - (bid_r_b/lambda)^rho)
 54.  gen double gdistr=exp(-(bid_r_b/lambda)^rho)
 55.  gen double divy = gdens/gdistr
 56.  gsort id divy
 57.  by id : gen double summy_n1 = divy if _n == 1
 58.  forval neunzehndreizehn = 1 / `max_num_bid' {
 59.   by id : replace summy_n1 = summy_n1 + divy[_n+`neunzehndreizehn'] if divy[_n+`neunzehndreizehn'] != .
 60.  }
 61.  by id : egen double summy = max(summy_n1)
 62.  replace summy = summy - divy
 63.  replace profit = 1/summy if rank == `ww'
 64.  replace value = bid_r - profit if rank == `ww'
 65.  drop bid_r_a bid_r_b divy summy gdens gdistr summy_n1
 66. }
 67. 
. gen double markup = (bid_r - value) / bid_r 
 68. replace markup = 1 if markup > 1 & markup != .
 69. 
. bys crisis : egen mu = mean(markup)
 70. by  crisis : egen mu1 = mean(markup) if rank == 1
 71. sort crisis id
 72. count if crisis == 0 & id != id[_n-1]
 73. local auctions_0 = `r(N)'
 74. count if crisis == 1 & id != id[_n-1]
 75. local auctions_1 = `r(N)'
 76. sort crisis rank
 77. by crisis : gen n = _n
 78. keep if n == 1
 79. keep crisis mu mu1
 80. gen draw = `entry_draw'
 81. gen auctions = cond(crisis == 0, `auctions_0', `auctions_1')
 82. tempfile res`entry_draw'
 83. save `res`entry_draw''
 84. 
. }
 85. 
. }

. 
. use `res1'

. forval j = 2 / `draws' {
  2.  append using `res`j''
  3. }

. 
. replace mu = mu * 100
(10000 real changes made)

. replace mu1 = mu1 * 100
(10000 real changes made)

. 
. /* Table 9, column R7: */
. 
. ttest mu, by(crisis)

Two-sample t test with equal variances
------------------------------------------------------------------------------
   Group |     Obs        Mean    Std. Err.   Std. Dev.   [95% Conf. Interval]
---------+--------------------------------------------------------------------
       0 |    5000    11.87316    .0024789    .1752823     11.8683    11.87802
       1 |    5000    10.36289    .0028085    .1985899    10.35738    10.36839
---------+--------------------------------------------------------------------
combined |   10000    11.11802    .0077805    .7780519    11.10277    11.13327
---------+--------------------------------------------------------------------
    diff |            1.510272     .003746                1.502929    1.517615
------------------------------------------------------------------------------
    diff = mean(0) - mean(1)                                      t = 403.1714
Ho: diff = 0                                     degrees of freedom =     9998

    Ha: diff < 0                 Ha: diff != 0                 Ha: diff > 0
 Pr(T < t) = 1.0000         Pr(|T| > |t|) = 0.0000          Pr(T > t) = 0.0000

. ttest mu1, by(crisis)

Two-sample t test with equal variances
------------------------------------------------------------------------------
   Group |     Obs        Mean    Std. Err.   Std. Dev.   [95% Conf. Interval]
---------+--------------------------------------------------------------------
       0 |    5000    25.71653    .0055726    .3940423    25.70561    25.72746
       1 |    5000    23.15487    .0071297    .5041446    23.14089    23.16885
---------+--------------------------------------------------------------------
combined |   10000     24.4357    .0135845     1.35845    24.40907    24.46233
---------+--------------------------------------------------------------------
    diff |            2.561662    .0090491                2.543924      2.5794
------------------------------------------------------------------------------
    diff = mean(0) - mean(1)                                      t = 283.0847
Ho: diff = 0                                     degrees of freedom =     9998

    Ha: diff < 0                 Ha: diff != 0                 Ha: diff > 0
 Pr(T < t) = 1.0000         Pr(|T| > |t|) = 0.0000          Pr(T > t) = 0.0000

. 
. /* Table 9, column R7 ---END--- */
. 
. log close
      name:  <unnamed>
       log:  log_files/robustness_R7.log
  log type:  text
 closed on:  27 Oct 2014, 23:02:11
-------------------------------------------------------------------------------------------------------------------------------------
