# Supplementary material for: Competition in the economic crisis: Analysis of procurement auctions
Source: Eur Econ Rev. 2015 Jan;73:35–57. doi: 10.1016/j.euroecorev.2014.10.007 (PMC4318169; doi:10.1016/j.euroecorev.2014.10.007)
Supplement: Application 2 [file mmc2.zip › log_files/robustness_R8.log]

----------------------------------------------------------------------------------------------------------------------------------------------------------------------------------
      name:  <unnamed>
       log:  log_files/robustness_R8.log
  log type:  text
 opened on:  30 Oct 2014, 15:13:19

. 
. version 12.0

. 
. log off
      name:  <unnamed>
       log:  log_files/robustness_R8.log
  log type:  text
 paused on:  30 Oct 2014, 15:13:19
----------------------------------------------------------------------------------------------------------------------------------------------------------------------------------
----------------------------------------------------------------------------------------------------------------------------------------------------------------------------------
      name:  <unnamed>
       log:  log_files/robustness_R8.log
  log type:  text
resumed on:  31 Oct 2014, 02:42:58

. * ip 1
. log off
      name:  <unnamed>
       log:  log_files/robustness_R8.log
  log type:  text
 paused on:  31 Oct 2014, 02:42:58
----------------------------------------------------------------------------------------------------------------------------------------------------------------------------------
----------------------------------------------------------------------------------------------------------------------------------------------------------------------------------
      name:  <unnamed>
       log:  log_files/robustness_R8.log
  log type:  text
resumed on:  31 Oct 2014, 03:18:53

. * ip 2
. log off
      name:  <unnamed>
       log:  log_files/robustness_R8.log
  log type:  text
 paused on:  31 Oct 2014, 03:18:53
----------------------------------------------------------------------------------------------------------------------------------------------------------------------------------
----------------------------------------------------------------------------------------------------------------------------------------------------------------------------------
      name:  <unnamed>
       log:  log_files/robustness_R8.log
  log type:  text
 opened on:   3 Nov 2014, 08:30:08
. 
. * estimate value function polynomial, apply to actual bids:
. use files/contract200

. keep bidder bidder_id2

. duplicates drop

Duplicates in terms of all variables

(1105 observations deleted)

. tempfile input_bidderids

. save `input_bidderids'
file C:\Users\miweichs\AppData\Local\Temp\ST_02000001.tmp saved

. use dyn_files/V_398, clear

. merge m:1 bidder_id2 using `input_bidderids'

    Result                           # of obs.
    -----------------------------------------
    not matched                             0
    matched                            19,900  (_merge==3)
    -----------------------------------------

. drop _merge

. label var backlog "Backlog"

. quietly tab bidder_id2, gen(bidder_id2_)

. quietly tab state, gen(state_)

. gen backlog2 = backlog^2

. rreg V backlog backlog2 bidder_id2_*
note: bidder_id2_398 omitted because of collinearity

   Huber iteration 1:  maximum difference in weights = .9969313
   Huber iteration 2:  maximum difference in weights = .94237325
   Huber iteration 3:  maximum difference in weights = .93933551
   Huber iteration 4:  maximum difference in weights = .77006104
   Huber iteration 5:  maximum difference in weights = .69674962
   Huber iteration 6:  maximum difference in weights = .79212612
   Huber iteration 7:  maximum difference in weights = .71597117
   Huber iteration 8:  maximum difference in weights = .54324562
   Huber iteration 9:  maximum difference in weights = .4936367
   Huber iteration 10:  maximum difference in weights = .4760654
   Huber iteration 11:  maximum difference in weights = .40710816
   Huber iteration 12:  maximum difference in weights = .33097941
   Huber iteration 13:  maximum difference in weights = .33227165
   Huber iteration 14:  maximum difference in weights = .25179774
   Huber iteration 15:  maximum difference in weights = .49267861
   Huber iteration 16:  maximum difference in weights = .46252683
   Huber iteration 17:  maximum difference in weights = .23093765
   Huber iteration 18:  maximum difference in weights = .19872144
   Huber iteration 19:  maximum difference in weights = .05286507
   Huber iteration 20:  maximum difference in weights = .05019201
   Huber iteration 21:  maximum difference in weights = .06702831
   Huber iteration 22:  maximum difference in weights = .09483498
   Huber iteration 23:  maximum difference in weights = .14154437
   Huber iteration 24:  maximum difference in weights = .22641856
   Huber iteration 25:  maximum difference in weights = .23711459
   Huber iteration 26:  maximum difference in weights = .19701113
   Huber iteration 27:  maximum difference in weights = .15885584
   Huber iteration 28:  maximum difference in weights = .07815308
   Huber iteration 29:  maximum difference in weights = .05487018
   Huber iteration 30:  maximum difference in weights = .04844136
Biweight iteration 31:  maximum difference in weights = .29383328
Biweight iteration 32:  maximum difference in weights = .85503673
Biweight iteration 33:  maximum difference in weights = .66849886
Biweight iteration 34:  maximum difference in weights = .34378654
Biweight iteration 35:  maximum difference in weights = .28080053
Biweight iteration 36:  maximum difference in weights = .38229062
Biweight iteration 37:  maximum difference in weights = .36686381
Biweight iteration 38:  maximum difference in weights = .19420957
Biweight iteration 39:  maximum difference in weights = .10437324
Biweight iteration 40:  maximum difference in weights = .09717718
Biweight iteration 41:  maximum difference in weights = .10129505
Biweight iteration 42:  maximum difference in weights = .11643548
Biweight iteration 43:  maximum difference in weights = .13683115
Biweight iteration 44:  maximum difference in weights = .15770678
Biweight iteration 45:  maximum difference in weights = .17144957
Biweight iteration 46:  maximum difference in weights = .1442548
Biweight iteration 47:  maximum difference in weights = .09133512
Biweight iteration 48:  maximum difference in weights = .0758593
Biweight iteration 49:  maximum difference in weights = .08200975
Biweight iteration 50:  maximum difference in weights = .09024176
Biweight iteration 51:  maximum difference in weights = .09786172
Biweight iteration 52:  maximum difference in weights = .0995268
Biweight iteration 53:  maximum difference in weights = .0944216
Biweight iteration 54:  maximum difference in weights = .07366413
Biweight iteration 55:  maximum difference in weights = .05261773
Biweight iteration 56:  maximum difference in weights = .0359662
Biweight iteration 57:  maximum difference in weights = .02362699
Biweight iteration 58:  maximum difference in weights = .01516362
Biweight iteration 59:  maximum difference in weights = .01152657
Biweight iteration 60:  maximum difference in weights = .01074539
Biweight iteration 61:  maximum difference in weights = .01053372
Biweight iteration 62:  maximum difference in weights = .00963682

Robust regression                                      Number of obs =   19900
                                                       F(399, 19500) = 4.1e+05
                                                       Prob > F      =  0.0000

--------------------------------------------------------------------------------
             V |      Coef.   Std. Err.      t    P>|t|     [95% Conf. Interval]
---------------+----------------------------------------------------------------
       backlog |   -4815954   109121.2   -44.13   0.000     -5029841    -4602067
      backlog2 |   671060.1   46184.38    14.53   0.000     580534.8    761585.5
  bidder_id2_1 |   1.06e+08    1538222    69.00   0.000     1.03e+08    1.09e+08
  bidder_id2_2 |  -1.16e+08    1537749   -75.32   0.000    -1.19e+08   -1.13e+08
  bidder_id2_3 |  -9.11e+07    1537611   -59.27   0.000    -9.42e+07   -8.81e+07
  bidder_id2_4 |  -7.44e+07    1538353   -48.36   0.000    -7.74e+07   -7.14e+07
  bidder_id2_5 |   6.35e+07    1537547    41.31   0.000     6.05e+07    6.65e+07
  bidder_id2_6 |   2.06e+07    1537879    13.41   0.000     1.76e+07    2.36e+07
  bidder_id2_7 |  -1.30e+08    1537525   -84.67   0.000    -1.33e+08   -1.27e+08
  bidder_id2_8 |  -1.20e+08    1537838   -77.71   0.000    -1.23e+08   -1.16e+08
  bidder_id2_9 |  -1.41e+08    1539243   -91.29   0.000    -1.44e+08   -1.37e+08
 bidder_id2_10 |  -1.10e+08    1537965   -71.57   0.000    -1.13e+08   -1.07e+08
 bidder_id2_11 |  -1.20e+08    1537668   -78.22   0.000    -1.23e+08   -1.17e+08
 bidder_id2_12 |  -1.74e+08    1537831  -112.86   0.000    -1.77e+08   -1.71e+08
 bidder_id2_13 |  -1.74e+08    1537549  -113.31   0.000    -1.77e+08   -1.71e+08
 bidder_id2_14 |  -1.62e+08    1538501  -105.14   0.000    -1.65e+08   -1.59e+08
 bidder_id2_15 |  -1.75e+08    1538297  -113.81   0.000    -1.78e+08   -1.72e+08
 bidder_id2_16 |  -1.66e+08    1538373  -107.67   0.000    -1.69e+08   -1.63e+08
 bidder_id2_17 |  -1.60e+08    1537577  -104.15   0.000    -1.63e+08   -1.57e+08
 bidder_id2_18 |  -1.63e+08    1538174  -106.10   0.000    -1.66e+08   -1.60e+08
 bidder_id2_19 |  -1.67e+08    1538195  -108.36   0.000    -1.70e+08   -1.64e+08
 bidder_id2_20 |  -1.65e+08    1537549  -107.09   0.000    -1.68e+08   -1.62e+08
 bidder_id2_21 |  -1.59e+08    1537549  -103.51   0.000    -1.62e+08   -1.56e+08
 bidder_id2_22 |  -1.04e+08    1538321   -67.73   0.000    -1.07e+08   -1.01e+08
 bidder_id2_23 |  -1.68e+08    1537549  -109.40   0.000    -1.71e+08   -1.65e+08
 bidder_id2_24 |  -1.73e+08    1537549  -112.56   0.000    -1.76e+08   -1.70e+08
 bidder_id2_25 |  -1.70e+08    1537900  -110.62   0.000    -1.73e+08   -1.67e+08
 bidder_id2_26 |   5.12e+09    1538659  3324.85   0.000     5.11e+09    5.12e+09
 bidder_id2_27 |   1.13e+08    1538750    73.41   0.000     1.10e+08    1.16e+08
 bidder_id2_28 |  -8.75e+07    1538158   -56.87   0.000    -9.05e+07   -8.45e+07
 bidder_id2_29 |  -1.18e+07    1537854    -7.65   0.000    -1.48e+07    -8754797
 bidder_id2_30 |  -9.37e+07    1537549   -60.92   0.000    -9.67e+07   -9.07e+07
 bidder_id2_31 |   3.79e+07    1538369    24.66   0.000     3.49e+07    4.10e+07
 bidder_id2_32 |  -1.07e+08    1537846   -69.41   0.000    -1.10e+08   -1.04e+08
 bidder_id2_33 |  -1.05e+08    1539849   -68.00   0.000    -1.08e+08   -1.02e+08
 bidder_id2_34 |   7.06e+08    1538135   459.12   0.000     7.03e+08    7.09e+08
 bidder_id2_35 |  -1.48e+08    1537877   -96.34   0.000    -1.51e+08   -1.45e+08
 bidder_id2_36 |  -4.41e+07    1538512   -28.67   0.000    -4.71e+07   -4.11e+07
 bidder_id2_37 |   6.39e+08    1538660   415.16   0.000     6.36e+08    6.42e+08
 bidder_id2_38 |  -1.49e+08    1539126   -96.80   0.000    -1.52e+08   -1.46e+08
 bidder_id2_39 |  -6.15e+07    1538125   -39.97   0.000    -6.45e+07   -5.85e+07
 bidder_id2_40 |   1.07e+07    1538002     6.98   0.000      7719799    1.37e+07
 bidder_id2_41 |  -1.16e+07    1537549    -7.54   0.000    -1.46e+07    -8572905
 bidder_id2_42 |   4.22e+07    1538484    27.42   0.000     3.92e+07    4.52e+07
 bidder_id2_43 |   2.60e+08    1538437   169.05   0.000     2.57e+08    2.63e+08
 bidder_id2_44 |   1.58e+08    1537651   102.76   0.000     1.55e+08    1.61e+08
 bidder_id2_45 |  -1.06e+08    1537965   -69.12   0.000    -1.09e+08   -1.03e+08
 bidder_id2_46 |  -1.48e+08    1537549   -96.43   0.000    -1.51e+08   -1.45e+08
 bidder_id2_47 |  -1.30e+07    1538208    -8.48   0.000    -1.61e+07   -1.00e+07
 bidder_id2_48 |  -8.81e+07    1537549   -57.28   0.000    -9.11e+07   -8.51e+07
 bidder_id2_49 |   6.47e+07    1538034    42.10   0.000     6.17e+07    6.78e+07
 bidder_id2_50 |  -8.54e+07    1537549   -55.52   0.000    -8.84e+07   -8.24e+07
 bidder_id2_51 |   2.75e+07    1538215    17.91   0.000     2.45e+07    3.06e+07
 bidder_id2_52 |   8.50e+07    1538315    55.25   0.000     8.20e+07    8.80e+07
 bidder_id2_53 |  -8.65e+07    1537968   -56.25   0.000    -8.95e+07   -8.35e+07
 bidder_id2_54 |   2.24e+08    1537696   145.82   0.000     2.21e+08    2.27e+08
 bidder_id2_55 |  -9.92e+07    1537590   -64.53   0.000    -1.02e+08   -9.62e+07
 bidder_id2_56 |  -1.34e+08    1537587   -87.45   0.000    -1.37e+08   -1.31e+08
 bidder_id2_57 |  -1.00e+08    1538185   -65.05   0.000    -1.03e+08   -9.70e+07
 bidder_id2_58 |   4.83e+07    1537689    31.38   0.000     4.52e+07    5.13e+07
 bidder_id2_59 |  -6.02e+07    1538177   -39.14   0.000    -6.32e+07   -5.72e+07
 bidder_id2_60 |  -8.80e+07    1537619   -57.20   0.000    -9.10e+07   -8.49e+07
 bidder_id2_61 |    4848463    1537801     3.15   0.002      1834242     7862684
 bidder_id2_62 |   -9549751    1537787    -6.21   0.000    -1.26e+07    -6535556
 bidder_id2_63 |   6.64e+07    1537549    43.17   0.000     6.34e+07    6.94e+07
 bidder_id2_64 |   3.60e+07    1537549    23.41   0.000     3.30e+07    3.90e+07
 bidder_id2_65 |  -4.61e+07    1538305   -29.95   0.000    -4.91e+07   -4.30e+07
 bidder_id2_66 |  -3.69e+07    1538824   -23.99   0.000    -3.99e+07   -3.39e+07
 bidder_id2_67 |  -1.05e+07    1537535    -6.84   0.000    -1.35e+07    -7507300
 bidder_id2_68 |   1.77e+08    1538729   114.99   0.000     1.74e+08    1.80e+08
 bidder_id2_69 |   1.95e+08    1538057   126.59   0.000     1.92e+08    1.98e+08
 bidder_id2_70 |   -7826739    1538003    -5.09   0.000    -1.08e+07    -4812122
 bidder_id2_71 |  -1.61e+08    1538650  -104.54   0.000    -1.64e+08   -1.58e+08
 bidder_id2_72 |   2.59e+07    1538664    16.85   0.000     2.29e+07    2.89e+07
 bidder_id2_73 |  -1.02e+08    1537549   -66.32   0.000    -1.05e+08   -9.90e+07
 bidder_id2_74 |   708138.7    1538195     0.46   0.645     -2306855     3723132
 bidder_id2_75 |   1.67e+08    1537578   108.87   0.000     1.64e+08    1.70e+08
 bidder_id2_76 |  -1.01e+08    1537549   -65.37   0.000    -1.04e+08   -9.75e+07
 bidder_id2_77 |   2.67e+07    1538527    17.36   0.000     2.37e+07    2.97e+07
 bidder_id2_78 |  -1.38e+08    1537583   -89.79   0.000    -1.41e+08   -1.35e+08
 bidder_id2_79 |  -1.20e+08    1537549   -78.32   0.000    -1.23e+08   -1.17e+08
 bidder_id2_80 |  -1.12e+08    1538773   -72.84   0.000    -1.15e+08   -1.09e+08
 bidder_id2_81 |  -7.04e+07    1537864   -45.78   0.000    -7.34e+07   -6.74e+07
 bidder_id2_82 |  -1.57e+08    1537984  -101.85   0.000    -1.60e+08   -1.54e+08
 bidder_id2_83 |  -1.57e+08    1537959  -102.05   0.000    -1.60e+08   -1.54e+08
 bidder_id2_84 |  -1.04e+08    1538540   -67.33   0.000    -1.07e+08   -1.01e+08
 bidder_id2_85 |  -1.65e+08    1537549  -107.08   0.000    -1.68e+08   -1.62e+08
 bidder_id2_86 |  -1.10e+08    1537549   -71.77   0.000    -1.13e+08   -1.07e+08
 bidder_id2_87 |  -1.74e+08    1538681  -113.16   0.000    -1.77e+08   -1.71e+08
 bidder_id2_88 |  -1.75e+08    1537970  -113.78   0.000    -1.78e+08   -1.72e+08
 bidder_id2_89 |  -1.66e+08    1539358  -107.67   0.000    -1.69e+08   -1.63e+08
 bidder_id2_90 |  -1.17e+08    1537549   -76.13   0.000    -1.20e+08   -1.14e+08
 bidder_id2_91 |  -1.22e+08    1538450   -79.33   0.000    -1.25e+08   -1.19e+08
 bidder_id2_92 |  -1.76e+08    1538062  -114.50   0.000    -1.79e+08   -1.73e+08
 bidder_id2_93 |  -1.76e+08    1538179  -114.42   0.000    -1.79e+08   -1.73e+08
 bidder_id2_94 |  -1.13e+08    1538390   -73.28   0.000    -1.16e+08   -1.10e+08
 bidder_id2_95 |  -1.67e+08    1538619  -108.60   0.000    -1.70e+08   -1.64e+08
 bidder_id2_96 |  -1.63e+08    1537899  -105.94   0.000    -1.66e+08   -1.60e+08
 bidder_id2_97 |  -1.71e+08    1538795  -111.20   0.000    -1.74e+08   -1.68e+08
 bidder_id2_98 |  -1.75e+08    1538091  -113.64   0.000    -1.78e+08   -1.72e+08
 bidder_id2_99 |  -1.06e+08    1537549   -69.09   0.000    -1.09e+08   -1.03e+08
bidder_id2_100 |  -1.73e+08    1538077  -112.40   0.000    -1.76e+08   -1.70e+08
bidder_id2_101 |  -9.09e+07    1538296   -59.08   0.000    -9.39e+07   -8.79e+07
bidder_id2_102 |  -1.63e+08    1537881  -105.73   0.000    -1.66e+08   -1.60e+08
bidder_id2_103 |  -1.71e+08    1537549  -111.26   0.000    -1.74e+08   -1.68e+08
bidder_id2_104 |  -1.76e+08    1538109  -114.75   0.000    -1.80e+08   -1.73e+08
bidder_id2_105 |  -1.58e+08    1538791  -102.45   0.000    -1.61e+08   -1.55e+08
bidder_id2_106 |  -9.98e+07    1537549   -64.91   0.000    -1.03e+08   -9.68e+07
bidder_id2_107 |  -1.68e+08    1538770  -109.23   0.000    -1.71e+08   -1.65e+08
bidder_id2_108 |   2.64e+08    1537681   171.98   0.000     2.61e+08    2.67e+08
bidder_id2_109 |  -1.74e+08    1538237  -112.83   0.000    -1.77e+08   -1.71e+08
bidder_id2_110 |  -1.64e+08    1537887  -106.57   0.000    -1.67e+08   -1.61e+08
bidder_id2_111 |   4.43e+08    1539704   287.51   0.000     4.40e+08    4.46e+08
bidder_id2_112 |   6.12e+08    1537677   397.76   0.000     6.09e+08    6.15e+08
bidder_id2_113 |  -1.73e+08    1537932  -112.71   0.000    -1.76e+08   -1.70e+08
bidder_id2_114 |   4.94e+07    1537804    32.11   0.000     4.64e+07    5.24e+07
bidder_id2_115 |  -1.07e+08    1538818   -69.40   0.000    -1.10e+08   -1.04e+08
bidder_id2_116 |  -1.68e+08    1537721  -108.97   0.000    -1.71e+08   -1.65e+08
bidder_id2_117 |   2.34e+08    1537680   152.24   0.000     2.31e+08    2.37e+08
bidder_id2_118 |  -9.11e+07    1537549   -59.28   0.000    -9.42e+07   -8.81e+07
bidder_id2_119 |   1.91e+08    1538424   124.00   0.000     1.88e+08    1.94e+08
bidder_id2_120 |  -1.05e+08    1538308   -68.20   0.000    -1.08e+08   -1.02e+08
bidder_id2_121 |   1.05e+09    1537876   680.34   0.000     1.04e+09    1.05e+09
bidder_id2_122 |   5.41e+08    1538159   351.76   0.000     5.38e+08    5.44e+08
bidder_id2_123 |   5.70e+08    1538335   370.58   0.000     5.67e+08    5.73e+08
bidder_id2_124 |  -1.58e+08    1538809  -102.77   0.000    -1.61e+08   -1.55e+08
bidder_id2_125 |   2.31e+08    1538108   149.95   0.000     2.28e+08    2.34e+08
bidder_id2_126 |  -1.36e+08    1538468   -88.12   0.000    -1.39e+08   -1.33e+08
bidder_id2_127 |   2.03e+07    1537926    13.21   0.000     1.73e+07    2.33e+07
bidder_id2_128 |  -2.21e+07    1537631   -14.37   0.000    -2.51e+07   -1.91e+07
bidder_id2_129 |  -1.75e+08    1537549  -113.99   0.000    -1.78e+08   -1.72e+08
bidder_id2_130 |  -5.12e+07    1537964   -33.26   0.000    -5.42e+07   -4.81e+07
bidder_id2_131 |   5.84e+08    1537929   379.65   0.000     5.81e+08    5.87e+08
bidder_id2_132 |   5.26e+08    1538090   341.97   0.000     5.23e+08    5.29e+08
bidder_id2_133 |  -1.64e+08    1537549  -106.92   0.000    -1.67e+08   -1.61e+08
bidder_id2_134 |  -1.18e+08    1538115   -76.49   0.000    -1.21e+08   -1.15e+08
bidder_id2_135 |   8.93e+08    1537867   580.86   0.000     8.90e+08    8.96e+08
bidder_id2_136 |  -1.51e+08    1537549   -98.31   0.000    -1.54e+08   -1.48e+08
bidder_id2_137 |  -1.17e+08    1538162   -75.92   0.000    -1.20e+08   -1.14e+08
bidder_id2_138 |  -4.23e+07    1538834   -27.52   0.000    -4.54e+07   -3.93e+07
bidder_id2_139 |  -1.61e+08    1537549  -104.82   0.000    -1.64e+08   -1.58e+08
bidder_id2_140 |   5.51e+07    1538182    35.85   0.000     5.21e+07    5.82e+07
bidder_id2_141 |  -1.77e+08    1538204  -115.26   0.000    -1.80e+08   -1.74e+08
bidder_id2_142 |  -1.63e+08    1537549  -105.83   0.000    -1.66e+08   -1.60e+08
bidder_id2_143 |   4.31e+07    1539157    28.01   0.000     4.01e+07    4.61e+07
bidder_id2_144 |    7272063    1538270     4.73   0.000      4256923    1.03e+07
bidder_id2_145 |  -1.61e+08    1537549  -104.55   0.000    -1.64e+08   -1.58e+08
bidder_id2_146 |   9.81e+08    1538255   637.81   0.000     9.78e+08    9.84e+08
bidder_id2_147 |   1.82e+08    1537549   118.35   0.000     1.79e+08    1.85e+08
bidder_id2_148 |  -1.57e+08    1537549  -102.01   0.000    -1.60e+08   -1.54e+08
bidder_id2_149 |   1.99e+09    1538901  1294.50   0.000     1.99e+09    2.00e+09
bidder_id2_150 |  -9.11e+07    1537609   -59.27   0.000    -9.42e+07   -8.81e+07
bidder_id2_151 |   5.20e+08    1538869   337.75   0.000     5.17e+08    5.23e+08
bidder_id2_152 |   1.01e+09    1537623   659.78   0.000     1.01e+09    1.02e+09
bidder_id2_153 |  -6.85e+07    1539032   -44.52   0.000    -7.15e+07   -6.55e+07
bidder_id2_154 |  -1.33e+08    1537549   -86.74   0.000    -1.36e+08   -1.30e+08
bidder_id2_155 |   1.88e+08    1538257   122.44   0.000     1.85e+08    1.91e+08
bidder_id2_156 |   2.60e+08    1537783   168.91   0.000     2.57e+08    2.63e+08
bidder_id2_157 |   1.24e+07    1537757     8.07   0.000      9398683    1.54e+07
bidder_id2_158 |   5.17e+08    1538469   336.16   0.000     5.14e+08    5.20e+08
bidder_id2_159 |  -1.62e+08    1537549  -105.42   0.000    -1.65e+08   -1.59e+08
bidder_id2_160 |  -9.11e+07    1537681   -59.27   0.000    -9.42e+07   -8.81e+07
bidder_id2_161 |  -1.03e+08    1537549   -67.01   0.000    -1.06e+08   -1.00e+08
bidder_id2_162 |  -9.11e+07    1538601   -59.24   0.000    -9.42e+07   -8.81e+07
bidder_id2_163 |  -1.42e+08    1538464   -92.46   0.000    -1.45e+08   -1.39e+08
bidder_id2_164 |   4.23e+07    1538570    27.48   0.000     3.93e+07    4.53e+07
bidder_id2_165 |  -3.59e+07    1538641   -23.36   0.000    -3.90e+07   -3.29e+07
bidder_id2_166 |  -9.11e+07    1537645   -59.27   0.000    -9.42e+07   -8.81e+07
bidder_id2_167 |  -1.66e+08    1538189  -107.85   0.000    -1.69e+08   -1.63e+08
bidder_id2_168 |  -6.35e+07    1538018   -41.29   0.000    -6.65e+07   -6.05e+07
bidder_id2_169 |  -9.11e+07    1537584   -59.27   0.000    -9.42e+07   -8.81e+07
bidder_id2_170 |  -1.54e+08    1537549  -100.29   0.000    -1.57e+08   -1.51e+08
bidder_id2_171 |  -4.10e+07    1537652   -26.67   0.000    -4.40e+07   -3.80e+07
bidder_id2_172 |   2.38e+09    1537885  1547.80   0.000     2.38e+09    2.38e+09
bidder_id2_173 |  -1.65e+08    1537583  -107.39   0.000    -1.68e+08   -1.62e+08
bidder_id2_174 |  -1.57e+08    1537549  -102.28   0.000    -1.60e+08   -1.54e+08
bidder_id2_175 |   1.99e+09    1537888  1296.53   0.000     1.99e+09    2.00e+09
bidder_id2_176 |   3.13e+08    1538198   203.49   0.000     3.10e+08    3.16e+08
bidder_id2_177 |   2.06e+08    1537739   133.87   0.000     2.03e+08    2.09e+08
bidder_id2_178 |   4.71e+08    1538512   306.28   0.000     4.68e+08    4.74e+08
bidder_id2_179 |  -1.15e+08    1537549   -74.86   0.000    -1.18e+08   -1.12e+08
bidder_id2_180 |   2.69e+07    1539616    17.46   0.000     2.39e+07    2.99e+07
bidder_id2_181 |   1.20e+09    1538853   780.36   0.000     1.20e+09    1.20e+09
bidder_id2_182 |  -9.58e+07    1537549   -62.28   0.000    -9.88e+07   -9.27e+07
bidder_id2_183 |   2.27e+08    1538462   147.65   0.000     2.24e+08    2.30e+08
bidder_id2_184 |  -1.02e+08    1537708   -66.63   0.000    -1.05e+08   -9.94e+07
bidder_id2_185 |   813855.5    1538174     0.53   0.597     -2201098     3828809
bidder_id2_186 |   2.11e+08    1537921   137.24   0.000     2.08e+08    2.14e+08
bidder_id2_187 |   3.61e+08    1537747   234.45   0.000     3.58e+08    3.64e+08
bidder_id2_188 |  -5.45e+07    1537716   -35.43   0.000    -5.75e+07   -5.15e+07
bidder_id2_189 |  -1.27e+08    1538088   -82.80   0.000    -1.30e+08   -1.24e+08
bidder_id2_190 |  -1.65e+08    1537549  -107.21   0.000    -1.68e+08   -1.62e+08
bidder_id2_191 |  -4.94e+07    1537678   -32.16   0.000    -5.25e+07   -4.64e+07
bidder_id2_192 |   1.33e+07    1538139     8.66   0.000     1.03e+07    1.63e+07
bidder_id2_193 |  -1.28e+08    1537549   -83.26   0.000    -1.31e+08   -1.25e+08
bidder_id2_194 |  -4.94e+07    1537549   -32.11   0.000    -5.24e+07   -4.64e+07
bidder_id2_195 |  -1.75e+08    1537549  -114.09   0.000    -1.78e+08   -1.72e+08
bidder_id2_196 |  -1.55e+08    1538116  -100.92   0.000    -1.58e+08   -1.52e+08
bidder_id2_197 |  -7.71e+07    1537784   -50.12   0.000    -8.01e+07   -7.41e+07
bidder_id2_198 |  -1.15e+08    1537886   -74.59   0.000    -1.18e+08   -1.12e+08
bidder_id2_199 |  -9.04e+07    1538406   -58.78   0.000    -9.34e+07   -8.74e+07
bidder_id2_200 |  -1.15e+08    1538276   -74.46   0.000    -1.18e+08   -1.12e+08
bidder_id2_201 |   1.09e+09    1538179   706.88   0.000     1.08e+09    1.09e+09
bidder_id2_202 |  -9.96e+07    1537549   -64.75   0.000    -1.03e+08   -9.65e+07
bidder_id2_203 |  -1.58e+08    1537862  -102.78   0.000    -1.61e+08   -1.55e+08
bidder_id2_204 |   7.87e+08    1538256   511.70   0.000     7.84e+08    7.90e+08
bidder_id2_205 |   1.29e+08    1539234    83.76   0.000     1.26e+08    1.32e+08
bidder_id2_206 |  -1.78e+07    1538142   -11.59   0.000    -2.08e+07   -1.48e+07
bidder_id2_207 |   1.56e+08    1538599   101.30   0.000     1.53e+08    1.59e+08
bidder_id2_208 |   1.75e+08    1537549   113.70   0.000     1.72e+08    1.78e+08
bidder_id2_209 |  -1.54e+08    1537714  -100.11   0.000    -1.57e+08   -1.51e+08
bidder_id2_210 |  -1.57e+08    1538438  -101.80   0.000    -1.60e+08   -1.54e+08
bidder_id2_211 |  -1.40e+08    1537549   -90.97   0.000    -1.43e+08   -1.37e+08
bidder_id2_212 |  -1.27e+08    1537549   -82.63   0.000    -1.30e+08   -1.24e+08
bidder_id2_213 |  -1.65e+08    1537884  -107.08   0.000    -1.68e+08   -1.62e+08
bidder_id2_214 |  -1.54e+08    1538863   -99.87   0.000    -1.57e+08   -1.51e+08
bidder_id2_215 |          0  (omitted)
bidder_id2_216 |   1.61e+08    1538449   104.93   0.000     1.58e+08    1.64e+08
bidder_id2_217 |  -1.59e+08    1538256  -103.21   0.000    -1.62e+08   -1.56e+08
bidder_id2_218 |   1.11e+08    1538491    72.19   0.000     1.08e+08    1.14e+08
bidder_id2_219 |  -1.77e+08    1538157  -115.28   0.000    -1.80e+08   -1.74e+08
bidder_id2_220 |   3.85e+08    1537758   250.58   0.000     3.82e+08    3.88e+08
bidder_id2_221 |   2.47e+08    1537549   160.56   0.000     2.44e+08    2.50e+08
bidder_id2_222 |   1.02e+08    1538146    66.41   0.000     9.91e+07    1.05e+08
bidder_id2_223 |   4.82e+08    1538259   313.09   0.000     4.79e+08    4.85e+08
bidder_id2_224 |  -1.56e+08    1537886  -101.24   0.000    -1.59e+08   -1.53e+08
bidder_id2_225 |  -8.43e+07    1537614   -54.80   0.000    -8.73e+07   -8.12e+07
bidder_id2_226 |   1.52e+09    1537572   991.33   0.000     1.52e+09    1.53e+09
bidder_id2_227 |   1.23e+08    1538280    79.76   0.000     1.20e+08    1.26e+08
bidder_id2_228 |   2.39e+09    1538195  1553.13   0.000     2.39e+09    2.39e+09
bidder_id2_229 |  -1.56e+08    1537549  -101.47   0.000    -1.59e+08   -1.53e+08
bidder_id2_230 |   5.15e+08    1537585   334.70   0.000     5.12e+08    5.18e+08
bidder_id2_231 |  -1.68e+08    1537549  -109.28   0.000    -1.71e+08   -1.65e+08
bidder_id2_232 |  -1.61e+08    1537571  -105.03   0.000    -1.65e+08   -1.58e+08
bidder_id2_233 |  -1.31e+08    1538264   -85.21   0.000    -1.34e+08   -1.28e+08
bidder_id2_234 |   7.65e+08    1537885   497.75   0.000     7.62e+08    7.68e+08
bidder_id2_235 |  -1.76e+08    1538243  -114.19   0.000    -1.79e+08   -1.73e+08
bidder_id2_236 |  -1.76e+08    1538048  -114.34   0.000    -1.79e+08   -1.73e+08
bidder_id2_237 |  -1.75e+08    1538045  -113.79   0.000    -1.78e+08   -1.72e+08
bidder_id2_238 |  -1.09e+07    1538257    -7.10   0.000    -1.39e+07    -7899011
bidder_id2_239 |  -1.13e+08    1537549   -73.29   0.000    -1.16e+08   -1.10e+08
bidder_id2_240 |  -1.58e+08    1537954  -102.50   0.000    -1.61e+08   -1.55e+08
bidder_id2_241 |  -9.71e+07    1537549   -63.13   0.000    -1.00e+08   -9.41e+07
bidder_id2_242 |  -1.04e+08    1537549   -67.71   0.000    -1.07e+08   -1.01e+08
bidder_id2_243 |   4.29e+07    1537882    27.90   0.000     3.99e+07    4.59e+07
bidder_id2_244 |  -1.61e+08    1537549  -104.92   0.000    -1.64e+08   -1.58e+08
bidder_id2_245 |   1.30e+08    1538387    84.53   0.000     1.27e+08    1.33e+08
bidder_id2_246 |  -1.73e+08    1538080  -112.54   0.000    -1.76e+08   -1.70e+08
bidder_id2_247 |   2.66e+08    1538379   172.69   0.000     2.63e+08    2.69e+08
bidder_id2_248 |  -1.59e+08    1538098  -103.18   0.000    -1.62e+08   -1.56e+08
bidder_id2_249 |   2.79e+07    1538045    18.13   0.000     2.49e+07    3.09e+07
bidder_id2_250 |  -7.95e+07    1537785   -51.69   0.000    -8.25e+07   -7.65e+07
bidder_id2_251 |  -8.16e+07    1538027   -53.08   0.000    -8.46e+07   -7.86e+07
bidder_id2_252 |  -1.68e+08    1537584  -109.31   0.000    -1.71e+08   -1.65e+08
bidder_id2_253 |  -1.58e+08    1539071  -102.77   0.000    -1.61e+08   -1.55e+08
bidder_id2_254 |   1.84e+08    1537901   119.35   0.000     1.81e+08    1.87e+08
bidder_id2_255 |   1.04e+07    1537549     6.74   0.000      7342030    1.34e+07
bidder_id2_256 |  -7.74e+07    1537571   -50.34   0.000    -8.04e+07   -7.44e+07
bidder_id2_257 |  -1.65e+07    1537825   -10.75   0.000    -1.95e+07   -1.35e+07
bidder_id2_258 |  -2.39e+07    1537924   -15.52   0.000    -2.69e+07   -2.09e+07
bidder_id2_259 |   6.49e+07    1537706    42.23   0.000     6.19e+07    6.80e+07
bidder_id2_260 |  -8.98e+07    1537847   -58.37   0.000    -9.28e+07   -8.68e+07
bidder_id2_261 |  -2.85e+07    1537691   -18.53   0.000    -3.15e+07   -2.55e+07
bidder_id2_262 |   7.95e+07    1538298    51.68   0.000     7.65e+07    8.25e+07
bidder_id2_263 |  -1.20e+08    1537862   -77.88   0.000    -1.23e+08   -1.17e+08
bidder_id2_264 |  -2.15e+07    1538648   -14.00   0.000    -2.46e+07   -1.85e+07
bidder_id2_265 |   3.11e+07    1537549    20.24   0.000     2.81e+07    3.41e+07
bidder_id2_266 |  -1.10e+08    1537769   -71.29   0.000    -1.13e+08   -1.07e+08
bidder_id2_267 |  -8.27e+07    1537727   -53.78   0.000    -8.57e+07   -7.97e+07
bidder_id2_268 |  -1.32e+08    1537927   -85.66   0.000    -1.35e+08   -1.29e+08
bidder_id2_269 |  -1.44e+08    1537549   -93.83   0.000    -1.47e+08   -1.41e+08
bidder_id2_270 |   3.38e+08    1538656   219.50   0.000     3.35e+08    3.41e+08
bidder_id2_271 |  -2.91e+07    1538448   -18.90   0.000    -3.21e+07   -2.61e+07
bidder_id2_272 |   8.04e+07    1538321    52.29   0.000     7.74e+07    8.34e+07
bidder_id2_273 |  -1.39e+08    1537549   -90.64   0.000    -1.42e+08   -1.36e+08
bidder_id2_274 |  -3.68e+07    1538514   -23.93   0.000    -3.98e+07   -3.38e+07
bidder_id2_275 |  -1.29e+08    1537807   -83.83   0.000    -1.32e+08   -1.26e+08
bidder_id2_276 |   1.91e+08    1537549   124.30   0.000     1.88e+08    1.94e+08
bidder_id2_277 |   1.86e+08    1538081   120.70   0.000     1.83e+08    1.89e+08
bidder_id2_278 |   9.41e+07    1538027    61.17   0.000     9.11e+07    9.71e+07
bidder_id2_279 |   1.45e+08    1538521    94.09   0.000     1.42e+08    1.48e+08
bidder_id2_280 |  -1.19e+08    1537917   -77.16   0.000    -1.22e+08   -1.16e+08
bidder_id2_281 |   7.47e+08    1537887   485.87   0.000     7.44e+08    7.50e+08
bidder_id2_282 |   1.42e+08    1537905    92.48   0.000     1.39e+08    1.45e+08
bidder_id2_283 |  -9.16e+07    1537549   -59.59   0.000    -9.46e+07   -8.86e+07
bidder_id2_284 |  -1.69e+08    1538077  -110.08   0.000    -1.72e+08   -1.66e+08
bidder_id2_285 |   5.78e+08    1538213   375.58   0.000     5.75e+08    5.81e+08
bidder_id2_286 |  -8.86e+07    1537549   -57.65   0.000    -9.17e+07   -8.56e+07
bidder_id2_287 |  -1.66e+08    1538340  -107.70   0.000    -1.69e+08   -1.63e+08
bidder_id2_288 |   1.26e+07    1539683     8.17   0.000      9562751    1.56e+07
bidder_id2_289 |   1.04e+08    1539035    67.51   0.000     1.01e+08    1.07e+08
bidder_id2_290 |   1.80e+09    1538046  1169.08   0.000     1.80e+09    1.80e+09
bidder_id2_291 |  -1.41e+08    1537866   -91.65   0.000    -1.44e+08   -1.38e+08
bidder_id2_292 |   4.34e+08    1538489   282.14   0.000     4.31e+08    4.37e+08
bidder_id2_293 |  -1.05e+08    1538073   -68.56   0.000    -1.08e+08   -1.02e+08
bidder_id2_294 |   4.16e+08    1537549   270.80   0.000     4.13e+08    4.19e+08
bidder_id2_295 |   8.99e+07    1538021    58.45   0.000     8.69e+07    9.29e+07
bidder_id2_296 |  -7.55e+07    1537549   -49.10   0.000    -7.85e+07   -7.25e+07
bidder_id2_297 |  -7.75e+07    1537854   -50.42   0.000    -8.05e+07   -7.45e+07
bidder_id2_298 |   2.29e+08    1538652   149.04   0.000     2.26e+08    2.32e+08
bidder_id2_299 |  -1.09e+08    1537549   -70.59   0.000    -1.12e+08   -1.06e+08
bidder_id2_300 |  -1.73e+08    1538653  -112.16   0.000    -1.76e+08   -1.70e+08
bidder_id2_301 |  -3.86e+07    1537906   -25.10   0.000    -4.16e+07   -3.56e+07
bidder_id2_302 |   5.78e+08    1538990   375.77   0.000     5.75e+08    5.81e+08
bidder_id2_303 |   2.88e+07    1537848    18.74   0.000     2.58e+07    3.18e+07
bidder_id2_304 |   5.78e+08    1537769   375.88   0.000     5.75e+08    5.81e+08
bidder_id2_305 |  -1.19e+08    1537549   -77.47   0.000    -1.22e+08   -1.16e+08
bidder_id2_306 |  -1.06e+08    1537881   -68.72   0.000    -1.09e+08   -1.03e+08
bidder_id2_307 |  -7.27e+07    1537549   -47.26   0.000    -7.57e+07   -6.96e+07
bidder_id2_308 |  -1.04e+08    1539018   -67.70   0.000    -1.07e+08   -1.01e+08
bidder_id2_309 |  -7.16e+07    1538171   -46.55   0.000    -7.46e+07   -6.86e+07
bidder_id2_310 |   6.60e+08    1537549   429.41   0.000     6.57e+08    6.63e+08
bidder_id2_311 |  -1.44e+08    1539423   -93.23   0.000    -1.47e+08   -1.41e+08
bidder_id2_312 |   1.44e+08    1537818    93.60   0.000     1.41e+08    1.47e+08
bidder_id2_313 |  -1.53e+08    1537549   -99.51   0.000    -1.56e+08   -1.50e+08
bidder_id2_314 |   8.15e+07    1538057    52.97   0.000     7.85e+07    8.45e+07
bidder_id2_315 |   7.67e+08    1537947   498.70   0.000     7.64e+08    7.70e+08
bidder_id2_316 |   4.20e+07    1537549    27.30   0.000     3.90e+07    4.50e+07
bidder_id2_317 |  -1.55e+08    1538377  -100.73   0.000    -1.58e+08   -1.52e+08
bidder_id2_318 |   1.20e+08    1537695    77.77   0.000     1.17e+08    1.23e+08
bidder_id2_319 |  -1.13e+08    1537549   -73.39   0.000    -1.16e+08   -1.10e+08
bidder_id2_320 |  -1.54e+08    1537977  -100.19   0.000    -1.57e+08   -1.51e+08
bidder_id2_321 |   1.48e+08    1537648    96.45   0.000     1.45e+08    1.51e+08
bidder_id2_322 |  -1.04e+08    1538174   -67.30   0.000    -1.07e+08   -1.01e+08
bidder_id2_323 |  -1.70e+08    1537549  -110.45   0.000    -1.73e+08   -1.67e+08
bidder_id2_324 |   5.07e+08    1537549   329.57   0.000     5.04e+08    5.10e+08
bidder_id2_325 |  -1.02e+08    1537549   -66.63   0.000    -1.05e+08   -9.94e+07
bidder_id2_326 |  -1.72e+08    1538545  -112.09   0.000    -1.75e+08   -1.69e+08
bidder_id2_327 |   3.96e+08    1537549   257.81   0.000     3.93e+08    3.99e+08
bidder_id2_328 |  -1.02e+08    1538134   -66.35   0.000    -1.05e+08   -9.90e+07
bidder_id2_329 |  -1.65e+08    1537960  -107.48   0.000    -1.68e+08   -1.62e+08
bidder_id2_330 |   6.25e+07    1538047    40.67   0.000     5.95e+07    6.56e+07
bidder_id2_331 |  -1.16e+08    1537549   -75.24   0.000    -1.19e+08   -1.13e+08
bidder_id2_332 |  -1.70e+08    1537549  -110.73   0.000    -1.73e+08   -1.67e+08
bidder_id2_333 |  -1.02e+08    1537893   -66.23   0.000    -1.05e+08   -9.88e+07
bidder_id2_334 |  -6.27e+07    1538300   -40.75   0.000    -6.57e+07   -5.97e+07
bidder_id2_335 |   4.55e+08    1537815   296.06   0.000     4.52e+08    4.58e+08
bidder_id2_336 |  -9.16e+07    1539586   -59.50   0.000    -9.46e+07   -8.86e+07
bidder_id2_337 |  -1.22e+08    1538104   -79.30   0.000    -1.25e+08   -1.19e+08
bidder_id2_338 |  -1.47e+08    1537549   -95.54   0.000    -1.50e+08   -1.44e+08
bidder_id2_339 |  -1.53e+08    1537549   -99.74   0.000    -1.56e+08   -1.50e+08
bidder_id2_340 |  -1.51e+08    1537549   -98.14   0.000    -1.54e+08   -1.48e+08
bidder_id2_341 |  -1.59e+08    1537549  -103.71   0.000    -1.62e+08   -1.56e+08
bidder_id2_342 |  -1.59e+08    1537549  -103.13   0.000    -1.62e+08   -1.56e+08
bidder_id2_343 |  -1.54e+08    1538620  -100.19   0.000    -1.57e+08   -1.51e+08
bidder_id2_344 |  -1.56e+08    1537549  -101.65   0.000    -1.59e+08   -1.53e+08
bidder_id2_345 |  -1.52e+08    1537549   -99.00   0.000    -1.55e+08   -1.49e+08
bidder_id2_346 |  -1.57e+08    1537549  -102.20   0.000    -1.60e+08   -1.54e+08
bidder_id2_347 |  -1.58e+08    1537549  -102.55   0.000    -1.61e+08   -1.55e+08
bidder_id2_348 |  -1.58e+08    1537549  -102.90   0.000    -1.61e+08   -1.55e+08
bidder_id2_349 |   5.43e+08    1537549   352.91   0.000     5.40e+08    5.46e+08
bidder_id2_350 |   5.51e+07    1537549    35.83   0.000     5.21e+07    5.81e+07
bidder_id2_351 |   5.23e+08    1537549   340.24   0.000     5.20e+08    5.26e+08
bidder_id2_352 |  -1.61e+08    1537661  -104.79   0.000    -1.64e+08   -1.58e+08
bidder_id2_353 |  -1.59e+08    1538244  -103.14   0.000    -1.62e+08   -1.56e+08
bidder_id2_354 |   2.90e+08    1538277   188.34   0.000     2.87e+08    2.93e+08
bidder_id2_355 |  -7.51e+07    1537926   -48.80   0.000    -7.81e+07   -7.20e+07
bidder_id2_356 |  -1.32e+08    1537549   -85.90   0.000    -1.35e+08   -1.29e+08
bidder_id2_357 |  -9.75e+07    1537549   -63.40   0.000    -1.01e+08   -9.45e+07
bidder_id2_358 |   -8428807    1537549    -5.48   0.000    -1.14e+07    -5415079
bidder_id2_359 |  -8.43e+07    1537549   -54.82   0.000    -8.73e+07   -8.13e+07
bidder_id2_360 |   1.50e+07    1537549     9.76   0.000     1.20e+07    1.80e+07
bidder_id2_361 |   7.63e+09    1537637  4960.75   0.000     7.62e+09    7.63e+09
bidder_id2_362 |   4.58e+08    1538205   297.46   0.000     4.55e+08    4.61e+08
bidder_id2_363 |  -1.09e+08    1537549   -71.20   0.000    -1.12e+08   -1.06e+08
bidder_id2_364 |  -2.83e+07    1537549   -18.41   0.000    -3.13e+07   -2.53e+07
bidder_id2_365 |  -1.55e+08    1538143  -100.97   0.000    -1.58e+08   -1.52e+08
bidder_id2_366 |  -1.11e+08    1537549   -72.30   0.000    -1.14e+08   -1.08e+08
bidder_id2_367 |  -1.31e+08    1537549   -84.91   0.000    -1.34e+08   -1.28e+08
bidder_id2_368 |  -8.35e+07    1538179   -54.28   0.000    -8.65e+07   -8.05e+07
bidder_id2_369 |  -9.39e+07    1538197   -61.02   0.000    -9.69e+07   -9.08e+07
bidder_id2_370 |   2.47e+08    1537549   160.37   0.000     2.44e+08    2.50e+08
bidder_id2_371 |   6.70e+09    1538152  4353.43   0.000     6.69e+09    6.70e+09
bidder_id2_372 |  -3.63e+07    1539582   -23.61   0.000    -3.94e+07   -3.33e+07
bidder_id2_373 |   1.26e+08    1537549    81.96   0.000     1.23e+08    1.29e+08
bidder_id2_374 |  -1.58e+08    1538512  -102.55   0.000    -1.61e+08   -1.55e+08
bidder_id2_375 |  -5.89e+07    1537549   -38.33   0.000    -6.19e+07   -5.59e+07
bidder_id2_376 |  -8.50e+07    1537549   -55.27   0.000    -8.80e+07   -8.20e+07
bidder_id2_377 |   8.11e+07    1538876    52.67   0.000     7.80e+07    8.41e+07
bidder_id2_378 |  -1.31e+08    1537549   -84.94   0.000    -1.34e+08   -1.28e+08
bidder_id2_379 |  -9.67e+07    1537549   -62.87   0.000    -9.97e+07   -9.37e+07
bidder_id2_380 |   4.53e+09    1538627  2943.12   0.000     4.53e+09    4.53e+09
bidder_id2_381 |   7.52e+08    1537549   489.21   0.000     7.49e+08    7.55e+08
bidder_id2_382 |   6.60e+08    1537964   429.43   0.000     6.57e+08    6.63e+08
bidder_id2_383 |  -1.64e+08    1537855  -106.96   0.000    -1.67e+08   -1.61e+08
bidder_id2_384 |   5.37e+08    1537914   349.36   0.000     5.34e+08    5.40e+08
bidder_id2_385 |  -1.29e+07    1537757    -8.37   0.000    -1.59e+07    -9858648
bidder_id2_386 |  -1.42e+08    1537549   -92.44   0.000    -1.45e+08   -1.39e+08
bidder_id2_387 |  -3.63e+07    1538188   -23.57   0.000    -3.93e+07   -3.32e+07
bidder_id2_388 |  -1.56e+08    1538185  -101.60   0.000    -1.59e+08   -1.53e+08
bidder_id2_389 |  -1.52e+08    1537655   -98.57   0.000    -1.55e+08   -1.49e+08
bidder_id2_390 |   1.69e+08    1537963   110.17   0.000     1.66e+08    1.72e+08
bidder_id2_391 |  -1.06e+08    1537549   -68.71   0.000    -1.09e+08   -1.03e+08
bidder_id2_392 |  -1.56e+08    1537735  -101.26   0.000    -1.59e+08   -1.53e+08
bidder_id2_393 |  -1.67e+08    1537581  -108.49   0.000    -1.70e+08   -1.64e+08
bidder_id2_394 |  -1.62e+08    1537549  -105.66   0.000    -1.65e+08   -1.59e+08
bidder_id2_395 |  -1.75e+08    1537951  -113.72   0.000    -1.78e+08   -1.72e+08
bidder_id2_396 |   2.85e+07    1538072    18.51   0.000     2.55e+07    3.15e+07
bidder_id2_397 |   5.27e+08    1537857   342.75   0.000     5.24e+08    5.30e+08
bidder_id2_398 |  -1.76e+08    1537549  -114.53   0.000    -1.79e+08   -1.73e+08
         _cons |   1.77e+08    1087270   163.00   0.000     1.75e+08    1.79e+08
--------------------------------------------------------------------------------

. local c_backlog = _b[backlog]

. local c_backlog2 = _b[backlog2]

. local c_cons = _b[_cons]

. predict V_FE
(option xb assumed; fitted values)

. replace V_FE = V_FE - backlog * `c_backlog' - backlog2 * `c_backlog2'
(12908 real changes made)

. keep V_FE bidder

. bys bidder : gen n = _n

. keep if n==1
(19502 observations deleted)

. drop n

. merge 1:m bidder using files/transition_bids

    Result                           # of obs.
    -----------------------------------------
    not matched                         2,211
        from master                         0  (_merge==1)
        from using                      2,211  (_merge==2)

    matched                            14,672  (_merge==3)
    -----------------------------------------

. keep if _merge == 3
(2211 observations deleted)

. drop _merge

. gen Vi_i = V_FE + backlog_next_1 * `c_backlog' + backlog_next_1^2 * `c_backlog2'

. gen Vi_j = V_FE + backlog_next_0 * `c_backlog' + backlog_next_0^2 * `c_backlog2'

. keep bidder id Vi_i Vi_j rank

. save dyn_files/Vii_Vij
file dyn_files/Vii_Vij.dta saved

. 
. * ip 3
. 
. ***************************************************************************************************************************
. * estimated coefficients of Weibull:
. 
. use files/data

. 
. local expvars1 = "log_num_bids backlog backlog_others contracts_new eng_est log_emp_avg km km_avg km_others"

. local expvars2 = "same_postal same_distr same_state heavy gen_contr open"

. local expvars1_weg = "log_num_bids backlog backlog_others log_emp_avg km km_avg km_others"

. local expvars2_weg = "same_postal same_distr same_state heavy gen_contr open"

. local impvars1 = "km km_avg km_others same_postal same_distr same_state backlog backlog_others"

. local impvars2 = "emp_avg"

. 
. * OUTLIERS
. drop if outlier == 1
(1145 observations deleted)

. 
. * WEIBULL ML PROGRAM
. capture program drop symm

. program define symm
  1.  version 12.0
  2.  args lnf lambda rho
  3.  local y1 "$ML_y1"
  4.  qui replace `lnf'= ln(`rho') - ln(`lambda') + (`rho'-1)*(ln(`y1') - ln(`lambda')) - (`y1'/`lambda')^(`rho')
  5. end

. 
. * WEIBULL MODEL:
. regr bid_r `expvars1' `expvars2' potentials if non_imputed_ml == 1

      Source |       SS       df       MS              Number of obs =   14845
-------------+------------------------------           F( 16, 14828) =19998.41
       Model |  4.2539e+17    16  2.6587e+16           Prob > F      =  0.0000
    Residual |  1.9713e+16 14828  1.3295e+12           R-squared     =  0.9557
-------------+------------------------------           Adj R-squared =  0.9557
       Total |  4.4511e+17 14844  2.9986e+13           Root MSE      =  1.2e+06

--------------------------------------------------------------------------------
         bid_r |      Coef.   Std. Err.      t    P>|t|     [95% Conf. Interval]
---------------+----------------------------------------------------------------
  log_num_bids |   81218.07   57879.74     1.40   0.161     -32233.4    194669.5
       backlog |   18562.08    11834.4     1.57   0.117    -4634.819    41758.98
backlog_others |    -8803.8   3074.724    -2.86   0.004    -14830.64    -2776.96
 contracts_new |   196.8397   53.32733     3.69   0.000     92.31148    301.3678
       eng_est |   1.151228   .0021251   541.74   0.000     1.147063    1.155393
   log_emp_avg |  -29637.15   6274.056    -4.72   0.000    -41935.08   -17339.23
            km |   611.9834   123.0323     4.97   0.000     370.8248    853.1421
        km_avg |   456.9738   376.1648     1.21   0.224    -280.3558    1194.303
     km_others |  -113.2615   52.21196    -2.17   0.030    -215.6034   -10.91962
   same_postal |  -6451.699   55820.76    -0.12   0.908    -115867.3    102963.9
    same_distr |   12165.14   34222.61     0.36   0.722    -54915.42    79245.69
    same_state |     114349   30093.57     3.80   0.000     55361.82    173336.1
         heavy |  -159083.7   22810.24    -6.97   0.000    -203794.6   -114372.8
     gen_contr |   277191.8   41542.29     6.67   0.000     195763.8    358619.9
          open |  -20500.25   28944.99    -0.71   0.479    -77236.03    36235.53
    potentials |   588.2518   876.1256     0.67   0.502    -1129.063    2305.567
         _cons |  -581464.7   166515.7    -3.49   0.000    -907856.1   -255073.3
--------------------------------------------------------------------------------

. matrix b1=e(b)

. gen in_wei = e(sample)==1

. di "`c(seed)'"
X94abe59bc9eb76f9b7702083ca0c3eea000408cf

. ml model lf symm (bid_r = `expvars1' `expvars2' potentials) (`expvars1' `expvars2' potentials) if non_imputed_ml == 1, technique(bhhh)  

. qui ml search

. ml maximize, difficult

initial:       log likelihood = -232037.45
rescale:       log likelihood = -231403.45
rescale eq:    log likelihood = -231403.45
Iteration 0:   log likelihood = -231403.45  
Iteration 1:   log likelihood = -230065.56  
Iteration 2:   log likelihood = -229109.22  
Iteration 3:   log likelihood =    -228175  
Iteration 4:   log likelihood = -226217.08  
Iteration 5:   log likelihood = -225218.35  
Iteration 6:   log likelihood = -224235.59  
Iteration 7:   log likelihood =  -222250.8  
Iteration 8:   log likelihood = -217947.96  
Iteration 9:   log likelihood = -216402.36  
Iteration 10:  log likelihood = -215056.24  
Iteration 11:  log likelihood = -214076.82  
Iteration 12:  log likelihood = -212888.21  
Iteration 13:  log likelihood = -212094.24  
Iteration 14:  log likelihood = -210850.98  
Iteration 15:  log likelihood = -210664.49  
Iteration 16:  log likelihood = -210347.53  
Iteration 17:  log likelihood = -209840.42  
Iteration 18:  log likelihood = -209434.95  
Iteration 19:  log likelihood = -208870.18  
Iteration 20:  log likelihood = -208441.78  
Iteration 21:  log likelihood =  -208235.6  
Iteration 22:  log likelihood = -208136.18  
Iteration 23:  log likelihood =  -208051.4  
Iteration 24:  log likelihood = -207964.82  
Iteration 25:  log likelihood = -207862.94  
Iteration 26:  log likelihood = -207776.61  
Iteration 27:  log likelihood = -207730.18  
Iteration 28:  log likelihood = -207685.59  
Iteration 29:  log likelihood = -207653.75  
Iteration 30:  log likelihood = -207639.29  
Iteration 31:  log likelihood = -207626.98  
Iteration 32:  log likelihood = -207616.98  
Iteration 33:  log likelihood =  -207602.7  
Iteration 34:  log likelihood = -207590.32  
Iteration 35:  log likelihood = -207573.75  
Iteration 36:  log likelihood = -207551.19  
Iteration 37:  log likelihood = -207521.68  
Iteration 38:  log likelihood = -207485.76  
Iteration 39:  log likelihood = -207456.68  
Iteration 40:  log likelihood = -207435.39  
Iteration 41:  log likelihood = -207419.12  
Iteration 42:  log likelihood = -207407.94  
Iteration 43:  log likelihood = -207399.72  
Iteration 44:  log likelihood = -207390.93  
Iteration 45:  log likelihood = -207383.27  
Iteration 46:  log likelihood = -207374.74  
Iteration 47:  log likelihood = -207367.17  
Iteration 48:  log likelihood = -207358.59  
Iteration 49:  log likelihood = -207351.08  
Iteration 50:  log likelihood = -207342.34  
Iteration 51:  log likelihood = -207334.88  
Iteration 52:  log likelihood = -207325.92  
Iteration 53:  log likelihood =  -207318.5  
Iteration 54:  log likelihood = -207309.32  
Iteration 55:  log likelihood = -207301.84  
Iteration 56:  log likelihood = -207293.22  
Iteration 57:  log likelihood = -207285.65  
Iteration 58:  log likelihood =  -207277.3  
Iteration 59:  log likelihood = -207268.88  
Iteration 60:  log likelihood = -207260.18  
Iteration 61:  log likelihood = -207251.95  
Iteration 62:  log likelihood = -207242.86  
Iteration 63:  log likelihood = -207234.84  
Iteration 64:  log likelihood = -207225.34  
Iteration 65:  log likelihood = -207217.51  
Iteration 66:  log likelihood = -207208.42  
Iteration 67:  log likelihood = -207200.49  
Iteration 68:  log likelihood = -207190.98  
Iteration 69:  log likelihood = -207179.32  
Iteration 70:  log likelihood = -207169.93  
Iteration 71:  log likelihood = -207162.09  
Iteration 72:  log likelihood = -207153.22  
Iteration 73:  log likelihood = -207144.57  
Iteration 74:  log likelihood = -207135.37  
Iteration 75:  log likelihood = -207127.35  
Iteration 76:  log likelihood = -207117.86  
Iteration 77:  log likelihood = -207110.26  
Iteration 78:  log likelihood = -207101.83  
Iteration 79:  log likelihood = -207094.16  
Iteration 80:  log likelihood = -207085.97  
Iteration 81:  log likelihood = -207079.16  
Iteration 82:  log likelihood = -207071.62  
Iteration 83:  log likelihood =  -207065.7  
Iteration 84:  log likelihood = -207059.25  
Iteration 85:  log likelihood = -207054.37  
Iteration 86:  log likelihood = -207049.43  
Iteration 87:  log likelihood = -207045.64  
Iteration 88:  log likelihood = -207042.43  
Iteration 89:  log likelihood = -207039.85  
Iteration 90:  log likelihood = -207037.64  
Iteration 91:  log likelihood = -207035.81  
Iteration 92:  log likelihood = -207034.16  
Iteration 93:  log likelihood = -207032.55  
Iteration 94:  log likelihood = -207030.94  
Iteration 95:  log likelihood = -207029.39  
Iteration 96:  log likelihood = -207027.92  
Iteration 97:  log likelihood = -207026.35  
Iteration 98:  log likelihood = -207024.93  
Iteration 99:  log likelihood = -207023.56  
Iteration 100: log likelihood = -207022.21  
Iteration 101: log likelihood = -207020.86  
Iteration 102: log likelihood = -207019.49  
Iteration 103: log likelihood = -207018.06  
Iteration 104: log likelihood = -207016.52  
Iteration 105: log likelihood = -207015.02  
Iteration 106: log likelihood = -207013.54  
Iteration 107: log likelihood = -207011.99  
Iteration 108: log likelihood = -207010.56  
Iteration 109: log likelihood = -207009.19  
Iteration 110: log likelihood = -207007.83  
Iteration 111: log likelihood = -207006.48  
Iteration 112: log likelihood =  -207005.1  
Iteration 113: log likelihood = -207003.69  
Iteration 114: log likelihood = -207002.11  
Iteration 115: log likelihood = -207000.63  
Iteration 116: log likelihood = -206999.13  
Iteration 117: log likelihood = -206997.59  
Iteration 118: log likelihood = -206996.14  
Iteration 119: log likelihood = -206994.55  
Iteration 120: log likelihood = -206993.13  
Iteration 121: log likelihood = -206991.75  
Iteration 122: log likelihood = -206990.38  
Iteration 123: log likelihood = -206989.02  
Iteration 124: log likelihood = -206987.65  
Iteration 125: log likelihood = -206986.18  
Iteration 126: log likelihood = -206984.65  
Iteration 127: log likelihood = -206983.12  
Iteration 128: log likelihood = -206981.64  
Iteration 129: log likelihood = -206980.06  
Iteration 130: log likelihood = -206978.63  
Iteration 131: log likelihood = -206977.24  
Iteration 132: log likelihood = -206975.86  
Iteration 133: log likelihood = -206974.49  
Iteration 134: log likelihood = -206973.11  
Iteration 135: log likelihood = -206971.65  
Iteration 136: log likelihood = -206970.08  
Iteration 137: log likelihood = -206968.56  
Iteration 138: log likelihood = -206967.06  
Iteration 139: log likelihood = -206965.48  
Iteration 140: log likelihood = -206964.03  
Iteration 141: log likelihood = -206962.63  
Iteration 142: log likelihood = -206961.25  
Iteration 143: log likelihood = -206959.87  
Iteration 144: log likelihood = -206958.47  
Iteration 145: log likelihood = -206957.01  
Iteration 146: log likelihood = -206955.42  
Iteration 147: log likelihood = -206953.89  
Iteration 148: log likelihood = -206952.37  
Iteration 149: log likelihood = -206950.79  
Iteration 150: log likelihood = -206949.31  
Iteration 151: log likelihood =  -206947.9  
Iteration 152: log likelihood = -206946.51  
Iteration 153: log likelihood = -206945.12  
Iteration 154: log likelihood = -206943.69  
Iteration 155: log likelihood = -206942.24  
Iteration 156: log likelihood = -206940.61  
Iteration 157: log likelihood = -206939.08  
Iteration 158: log likelihood = -206937.52  
Iteration 159: log likelihood = -206935.94  
Iteration 160: log likelihood = -206934.43  
Iteration 161: log likelihood = -206932.79  
Iteration 162: log likelihood = -206931.32  
Iteration 163: log likelihood = -206929.89  
Iteration 164: log likelihood = -206928.46  
Iteration 165: log likelihood = -206927.04  
Iteration 166: log likelihood = -206925.61  
Iteration 167: log likelihood = -206924.08  
Iteration 168: log likelihood = -206922.48  
Iteration 169: log likelihood = -206920.87  
Iteration 170: log likelihood = -206919.33  
Iteration 171: log likelihood = -206917.67  
Iteration 172: log likelihood = -206916.16  
Iteration 173: log likelihood =  -206914.7  
Iteration 174: log likelihood = -206913.24  
Iteration 175: log likelihood =  -206911.8  
Iteration 176: log likelihood = -206910.33  
Iteration 177: log likelihood = -206908.77  
Iteration 178: log likelihood = -206907.12  
Iteration 179: log likelihood = -206905.49  
Iteration 180: log likelihood = -206903.89  
Iteration 181: log likelihood = -206902.19  
Iteration 182: log likelihood = -206900.63  
Iteration 183: log likelihood = -206899.12  
Iteration 184: log likelihood = -206897.62  
Iteration 185: log likelihood = -206896.12  
Iteration 186: log likelihood =  -206894.6  
Iteration 187: log likelihood = -206892.98  
Iteration 188: log likelihood = -206891.26  
Iteration 189: log likelihood = -206889.55  
Iteration 190: log likelihood = -206887.88  
Iteration 191: log likelihood =  -206886.1  
Iteration 192: log likelihood = -206884.46  
Iteration 193: log likelihood = -206882.86  
Iteration 194: log likelihood = -206881.26  
Iteration 195: log likelihood = -206879.67  
Iteration 196: log likelihood = -206878.04  
Iteration 197: log likelihood = -206876.29  
Iteration 198: log likelihood = -206874.44  
Iteration 199: log likelihood = -206872.57  
Iteration 200: log likelihood = -206870.76  
Iteration 201: log likelihood = -206869.03  
Iteration 202: log likelihood = -206867.27  
Iteration 203: log likelihood =  -206865.5  
Iteration 204: log likelihood = -206863.66  
Iteration 205: log likelihood = -206861.71  
Iteration 206: log likelihood = -206859.55  
Iteration 207: log likelihood = -206857.38  
Iteration 208: log likelihood = -206855.19  
Iteration 209: log likelihood = -206853.05  
Iteration 210: log likelihood =  -206850.8  
Iteration 211: log likelihood = -206848.44  
Iteration 212: log likelihood = -206845.89  
Iteration 213: log likelihood = -206843.11  
Iteration 214: log likelihood = -206839.75  
Iteration 215: log likelihood = -206835.79  
Iteration 216: log likelihood = -206830.84  
Iteration 217: log likelihood = -206822.59  
Iteration 218: log likelihood = -206806.64  
Iteration 219: log likelihood = -206796.68  
Iteration 220: log likelihood = -206794.81  
Iteration 221: log likelihood = -206794.28  
Iteration 222: log likelihood = -206794.08  
Iteration 223: log likelihood = -206793.98  
Iteration 224: log likelihood = -206793.93  
Iteration 225: log likelihood =  -206793.9  
Iteration 226: log likelihood = -206793.88  
Iteration 227: log likelihood = -206793.87  
Iteration 228: log likelihood = -206793.86  
Iteration 229: log likelihood = -206793.85  
Iteration 230: log likelihood = -206793.84  
Iteration 231: log likelihood = -206793.84  
Iteration 232: log likelihood = -206793.83  
Iteration 233: log likelihood = -206793.83  
Iteration 234: log likelihood = -206793.83  
Iteration 235: log likelihood = -206793.82  
Iteration 236: log likelihood = -206793.82  
Iteration 237: log likelihood = -206793.82  
Iteration 238: log likelihood = -206793.82  
Iteration 239: log likelihood = -206793.82  
Iteration 240: log likelihood = -206793.81  
Iteration 241: log likelihood = -206793.81  
Iteration 242: log likelihood = -206793.81  
Iteration 243: log likelihood = -206793.81  
Iteration 244: log likelihood = -206793.81  
Iteration 245: log likelihood = -206793.81  
Iteration 246: log likelihood = -206793.81  
Iteration 247: log likelihood = -206793.81  
Iteration 248: log likelihood = -206793.81  
Iteration 249: log likelihood = -206793.81  
Iteration 250: log likelihood = -206793.81  
Iteration 251: log likelihood = -206793.81  
Iteration 252: log likelihood = -206793.81  
Iteration 253: log likelihood = -206793.81  
Iteration 254: log likelihood =  -206793.8  
Iteration 255: log likelihood =  -206793.8  
Iteration 256: log likelihood =  -206793.8  
Iteration 257: log likelihood =  -206793.8  
Iteration 258: log likelihood =  -206793.8  
Iteration 259: log likelihood =  -206793.8  
Iteration 260: log likelihood =  -206793.8  
Iteration 261: log likelihood =  -206793.8  
Iteration 262: log likelihood =  -206793.8  
Iteration 263: log likelihood =  -206793.8  
Iteration 264: log likelihood =  -206793.8  
Iteration 265: log likelihood =  -206793.8  
Iteration 266: log likelihood =  -206793.8  
Iteration 267: log likelihood =  -206793.8  
Iteration 268: log likelihood =  -206793.8  
Iteration 269: log likelihood =  -206793.8  
Iteration 270: log likelihood =  -206793.8  
Iteration 271: log likelihood =  -206793.8  
Iteration 272: log likelihood =  -206793.8  
Iteration 273: log likelihood =  -206793.8  
Iteration 274: log likelihood =  -206793.8  
Iteration 275: log likelihood =  -206793.8  
Iteration 276: log likelihood =  -206793.8  
Iteration 277: log likelihood =  -206793.8  
Iteration 278: log likelihood =  -206793.8  
Iteration 279: log likelihood =  -206793.8  
Iteration 280: log likelihood =  -206793.8  
Iteration 281: log likelihood =  -206793.8  
Iteration 282: log likelihood =  -206793.8  
Iteration 283: log likelihood =  -206793.8  
Iteration 284: log likelihood =  -206793.8  
Iteration 285: log likelihood =  -206793.8  
Iteration 286: log likelihood =  -206793.8  
Iteration 287: log likelihood =  -206793.8  
Iteration 288: log likelihood =  -206793.8  
Iteration 289: log likelihood =  -206793.8  
Iteration 290: log likelihood =  -206793.8  
Iteration 291: log likelihood =  -206793.8  
Iteration 292: log likelihood =  -206793.8  
Iteration 293: log likelihood =  -206793.8  
Iteration 294: log likelihood =  -206793.8  
Iteration 295: log likelihood =  -206793.8  
Iteration 296: log likelihood =  -206793.8  
Iteration 297: log likelihood =  -206793.8  
Iteration 298: log likelihood =  -206793.8  
Iteration 299: log likelihood =  -206793.8  
Iteration 300: log likelihood =  -206793.8  
Iteration 301: log likelihood =  -206793.8  
Iteration 302: log likelihood =  -206793.8  
Iteration 303: log likelihood =  -206793.8  
Iteration 304: log likelihood =  -206793.8  
Iteration 305: log likelihood =  -206793.8  
Iteration 306: log likelihood =  -206793.8  
Iteration 307: log likelihood =  -206793.8  
Iteration 308: log likelihood =  -206793.8  
Iteration 309: log likelihood =  -206793.8  
Iteration 310: log likelihood =  -206793.8  
Iteration 311: log likelihood =  -206793.8  
Iteration 312: log likelihood =  -206793.8  
Iteration 313: log likelihood =  -206793.8  

                                                  Number of obs   =      14845
                                                  Wald chi2(16)   =  120279.31
Log likelihood =  -206793.8                       Prob > chi2     =     0.0000

--------------------------------------------------------------------------------
               |                 OPG
         bid_r |      Coef.   Std. Err.      z    P>|z|     [95% Conf. Interval]
---------------+----------------------------------------------------------------
eq1            |
  log_num_bids |  -16334.14   3416.385    -4.78   0.000    -23030.13   -9638.145
       backlog |   2919.667   740.9596     3.94   0.000     1467.412    4371.921
backlog_others |   1219.449   236.1259     5.16   0.000     756.6511    1682.248
 contracts_new |   23.70161   2.808966     8.44   0.000     18.19614    29.20708
       eng_est |   1.134102   .0037869   299.48   0.000     1.126679    1.141524
   log_emp_avg |  -58.68272   351.3973    -0.17   0.867    -747.4087    630.0432
            km |  -6.677711   7.173747    -0.93   0.352      -20.738    7.382575
        km_avg |  -87.94605   22.01427    -3.99   0.000    -131.0932   -44.79888
     km_others |   38.72178   4.235257     9.14   0.000     30.42083    47.02273
   same_postal |  -8303.461   2566.398    -3.24   0.001    -13333.51   -3273.415
    same_distr |   43.73207   1639.474     0.03   0.979    -3169.579    3257.043
    same_state |  -5268.623    2055.78    -2.56   0.010    -9297.877   -1239.369
         heavy |   5987.438   3082.301     1.94   0.052    -53.76184    12028.64
     gen_contr |   39943.93   10008.73     3.99   0.000     20327.17    59560.69
          open |   9614.471    1227.28     7.83   0.000     7209.047    12019.89
    potentials |  -8.950594    49.3226    -0.18   0.856    -105.6211    87.71993
         _cons |  -12685.14   9699.503    -1.31   0.191    -31695.82    6325.537
---------------+----------------------------------------------------------------
eq2            |
  log_num_bids |   .2762177   .0860655     3.21   0.001     .1075324     .444903
       backlog |  -.0395634   .0206902    -1.91   0.056    -.0801153    .0009886
backlog_others |   .0319154   .0055094     5.79   0.000     .0211172    .0427136
 contracts_new |   .0002146   .0000854     2.51   0.012     .0000471     .000382
       eng_est |   5.04e-08   2.99e-09    16.84   0.000     4.45e-08    5.62e-08
   log_emp_avg |    .139674   .0102552    13.62   0.000     .1195741    .1597739
            km |   -.000903   .0001969    -4.59   0.000    -.0012888   -.0005171
        km_avg |  -.0007028   .0003688    -1.91   0.057    -.0014257    .0000201
     km_others |    .000105   .0000697     1.51   0.132    -.0000316    .0002415
   same_postal |  -.1702424   .0750321    -2.27   0.023    -.3173025   -.0231822
    same_distr |   .0467535   .0387038     1.21   0.227    -.0291045    .1226115
    same_state |  -.1685914    .046654    -3.61   0.000    -.2600315   -.0771513
         heavy |  -.0697776   .0401725    -1.74   0.082    -.1485143     .008959
     gen_contr |   .9290959   .1008849     9.21   0.000     .7313652    1.126827
          open |   .1338863   .0483651     2.77   0.006     .0390925    .2286802
    potentials |      .0081   .0012134     6.68   0.000     .0057218    .0104783
         _cons |   1.533052   .2435235     6.30   0.000     1.055755    2.010349
--------------------------------------------------------------------------------

. predict double lambda, eq(#1)
(12959 missing values generated)

. predict double rho, eq(#2)
(12959 missing values generated)

. gen double bmu = lambda * exp(lngamma(1+1/rho))
(12959 missing values generated)

. replace bmu = . if bid_r == .
(0 real changes made)

. 
. * define coefficient estimate macros:
. foreach j in _cons `expvars1' `expvars2' potentials {
  2.  forval k = 1 / 2 {
  3.   local _b_`k'_`j' = _b[eq`k':`j']
  4.  }
  5. }

. 
. *******************************************************************************************
. * COST CALCULATION
. 
. merge 1:1 bidder id rank using dyn_files/Vii_Vij

    Result                           # of obs.
    -----------------------------------------
    not matched                        15,997
        from master                    15,011  (_merge==1)
        from using                        986  (_merge==2)

    matched                            13,686  (_merge==3)
    -----------------------------------------

. drop if _merge == 2
(986 observations deleted)

. drop _merge

. 
. * cost calculation:
. quietly {

. * cost:
. gen double c = bid_r - term1 + `beta' * term3
(12961 missing values generated)

. drop term1 term3

. gen markup_dyn = (bid_r - cond(c>0,c,0)) / bid_r
(12961 missing values generated)

. replace markup_dyn = markup_dyn * 100
(15736 real changes made)

. 
. * drop auctions with missing covariates:
. bys id : gen N = _N

. by id : gen x = markup_dyn!= .

. by id : egen xx = total(x)

. drop if N>xx
(12976 observations deleted)

. drop N x xx

. 
. table crisis if non_imputed_ml == 1, c(m markup_dyn)

--------------------------
Date of   |
auction   |
not       |
before    |
1-Oct-200 |
8         | mean(markup~n)
----------+---------------
        0 |        13.9632
        1 |       12.01257
--------------------------

. table crisis if non_imputed_ml == 1 & rank == 1, c(m markup_dyn)

--------------------------
Date of   |
auction   |
not       |
before    |
1-Oct-200 |
8         | mean(markup~n)
----------+---------------
        0 |       25.17017
        1 |       21.20581
--------------------------

. 
. * costs for cf
. gen c_ORIG = c

. replace c = 0 if c < 0
(224 real changes made)

. local expvars1_cost = "backlog contracts_new eng_est log_emp_avg km"

. local expvars2_cost = "same_postal same_distr same_state heavy gen_contr open"

. set seed 8848

. regr c `expvars1_cost' `expvars2_cost' if c > 0

      Source |       SS       df       MS              Number of obs =   15497
-------------+------------------------------           F( 11, 15485) =17656.06
       Model |  4.8234e+17    11  4.3850e+16           Prob > F      =  0.0000
    Residual |  3.8458e+16 15485  2.4835e+12           R-squared     =  0.9262
-------------+------------------------------           Adj R-squared =  0.9261
       Total |  5.2080e+17 15496  3.3609e+13           Root MSE      =  1.6e+06

-------------------------------------------------------------------------------
            c |      Coef.   Std. Err.      t    P>|t|     [95% Conf. Interval]
--------------+----------------------------------------------------------------
      backlog |   17262.66   15509.17     1.11   0.266    -13137.13    47662.45
contracts_new |     145.37    69.0513     2.11   0.035     10.02137    280.7186
      eng_est |   1.104954    .002566   430.62   0.000     1.099925    1.109984
  log_emp_avg |  -47266.64   7743.054    -6.10   0.000    -62443.94   -32089.35
           km |   597.3228   161.8991     3.69   0.000     279.9816    914.6641
  same_postal |   2981.159   73931.33     0.04   0.968    -141932.9    147895.2
   same_distr |   15367.74   45118.73     0.34   0.733    -73070.25    103805.7
   same_state |   134165.7   39413.49     3.40   0.001     56910.67    211420.8
        heavy |  -256791.2   29315.19    -8.76   0.000    -314252.4     -199330
    gen_contr |   215954.5   54101.26     3.99   0.000     109909.7    321999.3
         open |   -52502.4   37772.59    -1.39   0.165    -126541.1    21536.29
        _cons |  -300037.9   135258.9    -2.22   0.027    -565161.3   -34914.52
-------------------------------------------------------------------------------

. gen in_cost = e(sample)

. predict chat if in_cost == 1
(option xb assumed; fitted values)
(224 missing values generated)

. di "`c(seed)'"
X84a78d04c43f462544a474abacbdd93d000424fb

. ml model lf symm (c = `expvars1_cost' `expvars2_cost') (`expvars1_cost' `expvars2_cost') if in_cost == 1, technique(bhhh)       

. *qui ml check
. qui ml search

. ml maximize, difficult

initial:       log likelihood = -240220.89
rescale:       log likelihood = -240220.89
rescale eq:    log likelihood = -240220.89
Iteration 0:   log likelihood = -240220.89  
Iteration 1:   log likelihood = -237789.35  
Iteration 2:   log likelihood =  -235217.4  
Iteration 3:   log likelihood = -230437.45  
Iteration 4:   log likelihood = -226018.65  
Iteration 5:   log likelihood = -222511.76  
Iteration 6:   log likelihood = -219427.62  
Iteration 7:   log likelihood =  -218961.4  
Iteration 8:   log likelihood = -218926.76  
Iteration 9:   log likelihood = -218909.77  
Iteration 10:  log likelihood = -218893.17  
Iteration 11:  log likelihood =  -218877.8  
Iteration 12:  log likelihood = -218865.84  
Iteration 13:  log likelihood = -218852.35  
Iteration 14:  log likelihood = -218841.97  
Iteration 15:  log likelihood = -218831.94  
Iteration 16:  log likelihood = -218821.42  
Iteration 17:  log likelihood = -218811.49  
Iteration 18:  log likelihood = -218801.19  
Iteration 19:  log likelihood = -218792.87  
Iteration 20:  log likelihood = -218785.65  
Iteration 21:  log likelihood =  -218778.7  
Iteration 22:  log likelihood =    -218774  
Iteration 23:  log likelihood = -218770.68  
Iteration 24:  log likelihood = -218767.53  
Iteration 25:  log likelihood = -218765.14  
Iteration 26:  log likelihood = -218761.09  
Iteration 27:  log likelihood = -218760.41  
Iteration 28:  log likelihood = -218746.82  
Iteration 29:  log likelihood = -218742.28  
Iteration 30:  log likelihood = -218736.82  
Iteration 31:  log likelihood = -218732.84  
Iteration 32:  log likelihood = -218728.46  
Iteration 33:  log likelihood = -218725.71  
Iteration 34:  log likelihood = -218716.28  
Iteration 35:  log likelihood = -218706.89  
Iteration 36:  log likelihood = -218686.06  
Iteration 37:  log likelihood = -218670.21  
Iteration 38:  log likelihood = -218661.18  
Iteration 39:  log likelihood = -218657.68  
Iteration 40:  log likelihood = -218657.15  
Iteration 41:  log likelihood = -218657.01  
Iteration 42:  log likelihood = -218656.97  
Iteration 43:  log likelihood = -218656.96  
Iteration 44:  log likelihood = -218656.96  
Iteration 45:  log likelihood = -218656.95  
Iteration 46:  log likelihood = -218656.95  
Iteration 47:  log likelihood = -218656.95  
Iteration 48:  log likelihood = -218656.95  
Iteration 49:  log likelihood = -218656.95  
Iteration 50:  log likelihood = -218656.95  
Iteration 51:  log likelihood = -218656.95  
Iteration 52:  log likelihood = -218656.95  
Iteration 53:  log likelihood = -218656.95  
Iteration 54:  log likelihood = -218656.95  
Iteration 55:  log likelihood = -218656.95  
Iteration 56:  log likelihood = -218656.95  
Iteration 57:  log likelihood = -218656.95  
Iteration 58:  log likelihood = -218656.95  

                                                  Number of obs   =      15497
                                                  Wald chi2(11)   =   91918.10
Log likelihood = -218656.95                       Prob > chi2     =     0.0000

-------------------------------------------------------------------------------
              |                 OPG
            c |      Coef.   Std. Err.      z    P>|z|     [95% Conf. Interval]
--------------+----------------------------------------------------------------
eq1           |
      backlog |   2719.677   724.2572     3.76   0.000     1300.159    4139.195
contracts_new |   21.35111   2.468703     8.65   0.000     16.51254    26.18968
      eng_est |   1.060784   .0040771   260.18   0.000     1.052793    1.068775
  log_emp_avg |  -660.5727   309.9515    -2.13   0.033    -1268.067   -53.07886
           km |  -20.77083   6.747153    -3.08   0.002      -33.995   -7.546649
  same_postal |  -8792.615    2496.04    -3.52   0.000    -13684.76   -3900.467
   same_distr |   850.7221    1391.42     0.61   0.541    -1876.412    3577.856
   same_state |  -4349.028   2148.258    -2.02   0.043    -8559.536   -138.5198
        heavy |  -3632.222   3076.764    -1.18   0.238    -9662.568    2398.125
    gen_contr |   21801.62   10708.04     2.04   0.042     814.2489    42788.99
         open |   13870.51   1140.425    12.16   0.000     11635.32     16105.7
        _cons |   -25194.3   5708.509    -4.41   0.000    -36382.78   -14005.83
--------------+----------------------------------------------------------------
eq2           |
      backlog |   .0081586   .0155689     0.52   0.600    -.0223559    .0386731
contracts_new |   2.05e-06   .0000684     0.03   0.976     -.000132    .0001361
      eng_est |   2.17e-08   1.41e-09    15.38   0.000     1.89e-08    2.44e-08
  log_emp_avg |   .0680897   .0076362     8.92   0.000      .053123    .0830565
           km |  -.0004102   .0001634    -2.51   0.012    -.0007305   -.0000899
  same_postal |  -.1245206   .0517284    -2.41   0.016    -.2259063   -.0231348
   same_distr |  -.0574468   .0360274    -1.59   0.111    -.1280592    .0131656
   same_state |   .0773739   .0399115     1.94   0.053    -.0008512    .1555989
        heavy |  -.0947041   .0285049    -3.32   0.001    -.1505727   -.0388354
    gen_contr |   .6145759   .0704075     8.73   0.000     .4765797    .7525721
         open |   .0593626   .0405794     1.46   0.144    -.0201715    .1388968
        _cons |   2.354565   .1335644    17.63   0.000     2.092783    2.616346
-------------------------------------------------------------------------------

. est store wei_cost_`jkl'

. foreach j in _cons `expvars1_cost' `expvars2_cost' {
  2.  forval k = 1 / 2 {
  3.   local _bc_`k'_`j' = _b[eq`k':`j']
  4.  }
  5. }

. predict double lambda_cost, eq(#1)

. predict double rho_cost, eq(#2)

. gen double cmu = lambda_cost * exp(lngamma(1+1/rho_cost))

. replace cmu = . if bid_r == .
(0 real changes made)

. replace cmu = 0 if cmu < 0
(0 real changes made)

. replace cmu = . if in_wei != 1
(887 real changes made, 887 to missing)

. 
. /* COUNTERFACTUAL : */
. 
. gen value_wei = c

. 
. * 1:
. quietly {

. 
. * 2
. quietly {

. 
. * 3
. quietly {

. 
. /* Table 9 (R8), Columns (3) and (4) */
. 
. ttest markup_dyn if non_imputed_ml== 1, by(crisis)

Two-sample t test with equal variances
------------------------------------------------------------------------------
   Group |     Obs        Mean    Std. Err.   Std. Dev.   [95% Conf. Interval]
---------+--------------------------------------------------------------------
       0 |    9633     13.9632    .1928507    18.92788    13.58517    14.34123
       1 |    5201    12.01257    .2228498    16.07148    11.57569    12.44945
---------+--------------------------------------------------------------------
combined |   14834    13.27928     .147803    18.00165    12.98957    13.56899
---------+--------------------------------------------------------------------
    diff |            1.950628    .3093504                1.344263    2.556993
------------------------------------------------------------------------------
    diff = mean(0) - mean(1)                                      t =   6.3056
Ho: diff = 0                                     degrees of freedom =    14832

    Ha: diff < 0                 Ha: diff != 0                 Ha: diff > 0
 Pr(T < t) = 1.0000         Pr(|T| > |t|) = 0.0000          Pr(T > t) = 0.0000

. ttest markup_dyn if non_imputed_ml== 1 & rank==1, by(crisis)

Two-sample t test with equal variances
------------------------------------------------------------------------------
   Group |     Obs        Mean    Std. Err.   Std. Dev.   [95% Conf. Interval]
---------+--------------------------------------------------------------------
       0 |    1300    25.17017    .7353168    26.51222    23.72763    26.61271
       1 |     646    21.20581    .8627047    21.92696    19.51177    22.89986
---------+--------------------------------------------------------------------
combined |    1946    23.85415    .5700511    25.14694    22.73618    24.97213
---------+--------------------------------------------------------------------
    diff |            3.964358    1.207479                1.596268    6.332448
------------------------------------------------------------------------------
    diff = mean(0) - mean(1)                                      t =   3.2832
Ho: diff = 0                                     degrees of freedom =     1944

    Ha: diff < 0                 Ha: diff != 0                 Ha: diff > 0
 Pr(T < t) = 0.9995         Pr(|T| > |t|) = 0.0010          Pr(T > t) = 0.0005

. ttest markup_dyn == mu_1_exper if crisis == 1

Paired t test
------------------------------------------------------------------------------
Variable |     Obs        Mean    Std. Err.   Std. Dev.   [95% Conf. Interval]
---------+--------------------------------------------------------------------
markup~n |    5201    12.01257    .2228498    16.07148    11.57569    12.44945
mu_1_e~r |    5201    13.99782    .2184055    15.75096    13.56965    14.42598
---------+--------------------------------------------------------------------
    diff |    5201   -1.985248    .0348656    2.514438     -2.0536   -1.916897
------------------------------------------------------------------------------
     mean(diff) = mean(markup_dyn - mu_1_exper)                   t = -56.9400
 Ho: mean(diff) = 0                              degrees of freedom =     5200

 Ha: mean(diff) < 0           Ha: mean(diff) != 0           Ha: mean(diff) > 0
 Pr(T < t) = 0.0000         Pr(|T| > |t|) = 0.0000          Pr(T > t) = 1.0000

. ttest markup_dyn == mu_1_exper if crisis == 1 & rank==1

Paired t test
------------------------------------------------------------------------------
Variable |     Obs        Mean    Std. Err.   Std. Dev.   [95% Conf. Interval]
---------+--------------------------------------------------------------------
markup~n |     646    21.20581    .8627047    21.92696    19.51177    22.89986
mu_1_e~r |     646    22.83588    .8316154    21.13678    21.20288    24.46888
---------+--------------------------------------------------------------------
    diff |     646   -1.630067     .097736    2.484111   -1.821986   -1.438148
------------------------------------------------------------------------------
     mean(diff) = mean(markup_dyn - mu_1_exper)                   t = -16.6783
 Ho: mean(diff) = 0                              degrees of freedom =      645

 Ha: mean(diff) < 0           Ha: mean(diff) != 0           Ha: mean(diff) > 0
 Pr(T < t) = 0.0000         Pr(|T| > |t|) = 0.0000          Pr(T > t) = 1.0000

. ttest markup_dyn == mu_2_exper if crisis == 0

Paired t test
------------------------------------------------------------------------------
Variable |     Obs        Mean    Std. Err.   Std. Dev.   [95% Conf. Interval]
---------+--------------------------------------------------------------------
markup~n |    9633     13.9632    .1928507    18.92788    13.58517    14.34123
mu_2_e~r |    9633    11.97828    .1945064    19.09039    11.59701    12.35956
---------+--------------------------------------------------------------------
    diff |    9633    1.984915    .0517447     5.07863    1.883485    2.086346
------------------------------------------------------------------------------
     mean(diff) = mean(markup_dyn - mu_2_exper)                   t =  38.3598
 Ho: mean(diff) = 0                              degrees of freedom =     9632

 Ha: mean(diff) < 0           Ha: mean(diff) != 0           Ha: mean(diff) > 0
 Pr(T < t) = 1.0000         Pr(|T| > |t|) = 0.0000          Pr(T > t) = 0.0000

. ttest markup_dyn == mu_2_exper if crisis == 0 & rank==1

Paired t test
------------------------------------------------------------------------------
Variable |     Obs        Mean    Std. Err.   Std. Dev.   [95% Conf. Interval]
---------+--------------------------------------------------------------------
markup~n |    1300    25.17017    .7353168    26.51222    23.72763    26.61271
mu_2_e~r |    1300    23.07718    .7472262    26.94162    21.61127    24.54308
---------+--------------------------------------------------------------------
    diff |    1300    2.092996    .2297376    8.283306    1.642299    2.543693
------------------------------------------------------------------------------
     mean(diff) = mean(markup_dyn - mu_2_exper)                   t =   9.1104
 Ho: mean(diff) = 0                              degrees of freedom =     1299

 Ha: mean(diff) < 0           Ha: mean(diff) != 0           Ha: mean(diff) > 0
 Pr(T < t) = 1.0000         Pr(|T| > |t|) = 0.0000          Pr(T > t) = 0.0000

. ttest markup_dyn == mu_3_exper if crisis == 1

Paired t test
------------------------------------------------------------------------------
Variable |     Obs        Mean    Std. Err.   Std. Dev.   [95% Conf. Interval]
---------+--------------------------------------------------------------------
markup~n |    5201    12.01257    .2228498    16.07148    11.57569    12.44945
mu_3_e~r |    5201    11.39881    .2247094    16.20558    10.95829    11.83934
---------+--------------------------------------------------------------------
    diff |    5201    .6137552      .01341    .9670998     .587466    .6400443
------------------------------------------------------------------------------
     mean(diff) = mean(markup_dyn - mu_3_exper)                   t =  45.7686
 Ho: mean(diff) = 0                              degrees of freedom =     5200

 Ha: mean(diff) < 0           Ha: mean(diff) != 0           Ha: mean(diff) > 0
 Pr(T < t) = 1.0000         Pr(|T| > |t|) = 0.0000          Pr(T > t) = 0.0000

. ttest markup_dyn == mu_3_exper if crisis == 1 & rank==1

Paired t test
------------------------------------------------------------------------------
Variable |     Obs        Mean    Std. Err.   Std. Dev.   [95% Conf. Interval]
---------+--------------------------------------------------------------------
markup~n |     646    21.20581    .8627047    21.92696    19.51177    22.89986
mu_3_e~r |     646    20.61654    .8720115    22.16351    18.90422    22.32887
---------+--------------------------------------------------------------------
    diff |     646    .5892724    .0418106    1.062681     .507171    .6713738
------------------------------------------------------------------------------
     mean(diff) = mean(markup_dyn - mu_3_exper)                   t =  14.0938
 Ho: mean(diff) = 0                              degrees of freedom =      645

 Ha: mean(diff) < 0           Ha: mean(diff) != 0           Ha: mean(diff) > 0
 Pr(T < t) = 1.0000         Pr(|T| > |t|) = 0.0000          Pr(T > t) = 0.0000

. 
. /* Table 9 (R8), Columns (3) and (4) --- END --- */
. 
. log close
      name:  <unnamed>
       log:  log_files/robustness_R8.log
  log type:  text
 closed on:   3 Nov 2014, 08:33:24
----------------------------------------------------------------------------------------------------------------------------------------------------------------------------------
